# Supplementary material for: Use of miRNA Sequencing to Reveal Hub miRNAs and the Effect of miR-582-3p/SMAD2 in the Progression of Hepatocellular Carcinoma
Source: Front Genet. 2022 Mar 21;13:819553. doi: 10.3389/fgene.2022.819553 (PMC8977860; doi:10.3389/fgene.2022.819553)
Supplement: Supplementary file 2 [file DataSheet1.zip]

Archive with 7 entries (6 files):
- supplemental material/
- supplemental material/supplemental figure 1.jpg
- supplemental material/supplemental material 1.xlsx
- supplemental material/supplemental material 2.docx
- supplemental material/supplemental material 3.xlsx
- supplemental material/supplemental material 4.xlsx
- supplemental material/supplemental material 5.xlsx
