# Supplementary material for: Use of miRNA Sequencing to Reveal Hub miRNAs and the Effect of miR-582-3p/SMAD2 in the Progression of Hepatocellular Carcinoma
Source: Front Genet. 2022 Mar 21;13:819553. doi: 10.3389/fgene.2022.819553 (PMC8977860; doi:10.3389/fgene.2022.819553)
Supplement: Supplementary file 2 [file DataSheet1.zip › supplemental material/supplemental material 1.xlsx]

## Sheet: sample
Sample	Organism	name	tissue	disease	age
tumor	Homo sapiens	HCC_1T	liver tissue	hepatocellular carcinoma tumor	Adult
adjacent non-tumorous	Homo sapiens	HCC_1N	liver tissue	adjacent non-tumorous
tumor	Homo sapiens	HCC_2T	liver tissue	hepatocellular carcinoma tumor	Adult
adjacent non-tumorous	Homo sapiens	HCC_2N	liver tissue	adjacent non-tumorous
tumor	Homo sapiens	HCC_3T	liver tissue	hepatocellular carcinoma tumor	Adult
adjacent non-tumorous	Homo sapiens	HCC_3N	liver tissue	adjacent non-tumorous
tumor	Homo sapiens	HCC_4T	liver tissue	hepatocellular carcinoma tumor	Adult
adjacent non-tumorous	Homo sapiens	HCC_4N	liver tissue	adjacent non-tumorous
tumor	Homo sapiens	HCC_5T	liver tissue	hepatocellular carcinoma tumor	Adult
adjacent non-tumorous	Homo sapiens	HCC_5N	liver tissue	adjacent non-tumorous
tumor	Homo sapiens	HCC_6T	liver tissue	hepatocellular carcinoma tumor	Adult
adjacent non-tumorous	Homo sapiens	HCC_6N	liver tissue	adjacent non-tumorous
tumor	Homo sapiens	HCC_7T	liver tissue	hepatocellular carcinoma tumor	Adult
adjacent non-tumorous	Homo sapiens	HCC_7N	liver tissue	adjacent non-tumorous
tumor	Homo sapiens	HCC_8T	liver tissue	hepatocellular carcinoma tumor	Adult
adjacent non-tumorous	Homo sapiens	HCC_8N	liver tissue	adjacent non-tumorous
tumor	Homo sapiens	HCC_9T	liver tissue	hepatocellular carcinoma tumor	Adult
adjacent non-tumorous	Homo sapiens	HCC_9N	liver tissue	adjacent non-tumorous
tumor	Homo sapiens	HCC_10T	liver tissue	hepatocellular carcinoma tumor	Adult
adjacent non-tumorous	Homo sapiens	HCC_10N	liver tissue	adjacent non-tumorous
tumor	Homo sapiens	HCC_11T	liver tissue	hepatocellular carcinoma tumor	Adult
adjacent non-tumorous	Homo sapiens	HCC_11N	liver tissue	adjacent non-tumorous
tumor	Homo sapiens	HCC_12T	liver tissue	hepatocellular carcinoma tumor	Adult
adjacent non-tumorous	Homo sapiens	HCC_12N	liver tissue	adjacent non-tumorous
tumor	Homo sapiens	HCC_13T	liver tissue	hepatocellular carcinoma tumor	Adult
adjacent non-tumorous	Homo sapiens	HCC_13N	liver tissue	adjacent non-tumorous
tumor	Homo sapiens	HCC_14T	liver tissue	hepatocellular carcinoma tumor	Adult
adjacent non-tumorous	Homo sapiens	HCC_14N	liver tissue	adjacent non-tumorous
tumor	Homo sapiens	HCC_15T	liver tissue	hepatocellular carcinoma tumor	Adult
adjacent non-tumorous	Homo sapiens	HCC_15N	liver tissue	adjacent non-tumorous
tumor	Homo sapiens	HCC_16T	liver tissue	hepatocellular carcinoma tumor	Adult
adjacent non-tumorous	Homo sapiens	HCC_16N	liver tissue	adjacent non-tumorous
tumor	Homo sapiens	HCC_17T	liver tissue	hepatocellular carcinoma tumor	Adult
adjacent non-tumorous	Homo sapiens	HCC_17N	liver tissue	adjacent non-tumorous
tumor	Homo sapiens	HCC_18T	liver tissue	hepatocellular carcinoma tumor	Adult
adjacent non-tumorous	Homo sapiens	HCC_18N	liver tissue	adjacent non-tumorous
tumor	Homo sapiens	HCC_19T	liver tissue	hepatocellular carcinoma tumor	Adult
adjacent non-tumorous	Homo sapiens	HCC_19N	liver tissue	adjacent non-tumorous
tumor	Homo sapiens	HCC_20T	liver tissue	hepatocellular carcinoma tumor	Adult
adjacent non-tumorous	Homo sapiens	HCC_20N	liver tissue	adjacent non-tumorous
tumor	Homo sapiens	HCC_21T	liver tissue	hepatocellular carcinoma tumor	Adult
adjacent non-tumorous	Homo sapiens	HCC_21N	liver tissue	adjacent non-tumorous
tumor	Homo sapiens	HCC_22T	liver tissue	hepatocellular carcinoma tumor	Adult
adjacent non-tumorous	Homo sapiens	HCC_22N	liver tissue	adjacent non-tumorous
tumor	Homo sapiens	HCC_23T	liver tissue	hepatocellular carcinoma tumor	Adult
adjacent non-tumorous	Homo sapiens	HCC_23N	liver tissue	adjacent non-tumorous
