# Supplementary material for: Use of miRNA Sequencing to Reveal Hub miRNAs and the Effect of miR-582-3p/SMAD2 in the Progression of Hepatocellular Carcinoma
Source: Front Genet. 2022 Mar 21;13:819553. doi: 10.3389/fgene.2022.819553 (PMC8977860; doi:10.3389/fgene.2022.819553)
Supplement: Supplementary file 2 [file DataSheet1.zip › supplemental material/supplemental material 3.xlsx]

## Sheet: All_map_stat
Chromosome	Total_num	Total_percent	Forword	Reverse
All_reads	59264998	1	-	-
All_mapped	58655100	0.9897	15289029	46495491
chromosome_1	1578946	0.0266	297932	1290653
chromosome_10	6390240	0.1078	6245557	146690
chromosome_11	3580681	0.0604	46344	3535855
chromosome_12	1105976	0.0187	586184	520592
chromosome_13	193809	0.0033	173570	20442
chromosome_14	299916	0.0051	207899	92445
chromosome_15	58079	0.001	34813	23999
chromosome_16	80858	0.0014	61521	22874
chromosome_17	2262679	0.0382	1916923	347263
chromosome_18	6965276	0.1175	6938183	27322
chromosome_19	750337	0.0127	148967	603758
chromosome_2	394540	0.0067	222961	173834
chromosome_20	137827	0.0023	107269	30666
chromosome_21	642664	0.0108	632846	10237
chromosome_22	383547	0.0065	372162	11561
chromosome_3	1001286	0.0169	578708	427711
chromosome_4	127540	0.0022	83488	45435
chromosome_5	1385806	0.0234	1246184	142800
chromosome_6	264007	0.0045	44633	220567
chromosome_7	38646256	0.6521	375839	38273632
chromosome_8	909431	0.0153	31520	883136
chromosome_9	2135536	0.036	2027534	108686
chromosome_MT	53316	0.0009	29777	23539
chromosome_X	931692	0.0157	51767	882053
chromosome_Y	3138	0.0001	2226	1851
