# Supplementary material for: Use of miRNA Sequencing to Reveal Hub miRNAs and the Effect of miR-582-3p/SMAD2 in the Progression of Hepatocellular Carcinoma
Source: Front Genet. 2022 Mar 21;13:819553. doi: 10.3389/fgene.2022.819553 (PMC8977860; doi:10.3389/fgene.2022.819553)
Supplement: Supplementary file 2 [file DataSheet1.zip › supplemental material/supplemental material 4.xlsx]

## Sheet: known_miR_family
miRNA	miR_pre	family
hsa-let-7a-3p	hsa-let-7a-1;hsa-let-7a-3	let-7
hsa-let-7a-5p	hsa-let-7a-1;hsa-let-7a-2;hsa-let-7a-3	let-7
hsa-let-7a-2-3p	hsa-let-7a-2	let-7
hsa-let-7a-5p	hsa-let-7a-1;hsa-let-7a-2;hsa-let-7a-3	let-7
hsa-let-7a-3p	hsa-let-7a-1;hsa-let-7a-3	let-7
hsa-let-7a-5p	hsa-let-7a-1;hsa-let-7a-2;hsa-let-7a-3	let-7
hsa-let-7b-5p	hsa-let-7b	let-7
hsa-let-7b-3p	hsa-let-7b	let-7
hsa-let-7c-3p	hsa-let-7c	let-7
hsa-let-7c-5p	hsa-let-7c	let-7
hsa-let-7d-5p	hsa-let-7d	let-7
hsa-let-7d-3p	hsa-let-7d	let-7
hsa-let-7e-5p	hsa-let-7e	let-7
hsa-let-7e-3p	hsa-let-7e	let-7
hsa-let-7f-1-3p	hsa-let-7f-1	let-7
hsa-let-7f-5p	hsa-let-7f-1;hsa-let-7f-2	let-7
hsa-let-7f-2-3p	hsa-let-7f-2	let-7
hsa-let-7f-5p	hsa-let-7f-1;hsa-let-7f-2	let-7
hsa-let-7g-5p	hsa-let-7g	let-7
hsa-let-7g-3p	hsa-let-7g	let-7
hsa-let-7i-3p	hsa-let-7i	let-7
hsa-let-7i-5p	hsa-let-7i	let-7
hsa-miR-1-3p	hsa-mir-1-2;hsa-mir-1-1	mir-1
hsa-miR-1-5p	hsa-mir-1-1	mir-1
hsa-miR-1-3p	hsa-mir-1-2;hsa-mir-1-1	mir-1
hsa-miR-100-5p	hsa-mir-100	mir-10
hsa-miR-100-3p	hsa-mir-100	mir-10
hsa-miR-101-5p	hsa-mir-101-1	mir-101
hsa-miR-101-3p	hsa-mir-101-1;hsa-mir-101-2	mir-101
hsa-miR-101-3p	hsa-mir-101-1;hsa-mir-101-2	mir-101
hsa-miR-103a-3p	hsa-mir-103a-2;hsa-mir-103a-1	mir-103
hsa-miR-103a-3p	hsa-mir-103a-2;hsa-mir-103a-1	mir-103
hsa-miR-103a-2-5p	hsa-mir-103a-2	mir-103
hsa-miR-103b	hsa-mir-103b-1;hsa-mir-103b-2	mir-103
hsa-miR-103b	hsa-mir-103b-1;hsa-mir-103b-2	mir-103
hsa-miR-105-3p	hsa-mir-105-1;hsa-mir-105-2	mir-105
hsa-miR-105-5p	hsa-mir-105-1;hsa-mir-105-2	mir-105
hsa-miR-105-3p	hsa-mir-105-1;hsa-mir-105-2	mir-105
hsa-miR-105-5p	hsa-mir-105-1;hsa-mir-105-2	mir-105
hsa-miR-106a-5p	hsa-mir-106a	mir-17
hsa-miR-106a-3p	hsa-mir-106a	mir-17
hsa-miR-106b-5p	hsa-mir-106b	mir-17
hsa-miR-106b-3p	hsa-mir-106b	mir-17
hsa-miR-107	hsa-mir-107	mir-103
hsa-miR-10a-5p	hsa-mir-10a	mir-10
hsa-miR-10a-3p	hsa-mir-10a	mir-10
hsa-miR-10b-3p	hsa-mir-10b	mir-10
hsa-miR-10b-5p	hsa-mir-10b	mir-10
hsa-miR-1178-3p	hsa-mir-1178	mir-1178
hsa-miR-1178-5p	hsa-mir-1178	mir-1178
hsa-miR-1179	hsa-mir-1179	mir-1179
hsa-miR-1180-3p	hsa-mir-1180	mir-1180
hsa-miR-1180-5p	hsa-mir-1180	mir-1180
hsa-miR-1181	hsa-mir-1181	mir-1181
hsa-miR-1182	hsa-mir-1182	mir-1182
hsa-miR-1183	hsa-mir-1183	mir-1183
hsa-miR-1184	hsa-mir-1184-1;hsa-mir-1184-2;hsa-mir-1184-3	mir-1184
hsa-miR-1184	hsa-mir-1184-1;hsa-mir-1184-2;hsa-mir-1184-3	mir-1184
hsa-miR-1184	hsa-mir-1184-1;hsa-mir-1184-2;hsa-mir-1184-3	mir-1184
hsa-miR-1185-1-3p	hsa-mir-1185-1	mir-154
hsa-miR-1185-5p	hsa-mir-1185-2;hsa-mir-1185-1	mir-154
hsa-miR-1185-5p	hsa-mir-1185-2;hsa-mir-1185-1	mir-154
hsa-miR-1185-2-3p	hsa-mir-1185-2	mir-154
hsa-miR-1193	hsa-mir-1193	mir-1193
hsa-miR-1197	hsa-mir-1197	mir-379
hsa-miR-1199-3p	hsa-mir-1199	mir-1199
hsa-miR-1199-5p	hsa-mir-1199	mir-1199
hsa-miR-1200	hsa-mir-1200	mir-1200
hsa-miR-1202	hsa-mir-1202	mir-1202
hsa-miR-1203	hsa-mir-1203	mir-1203
hsa-miR-1204	hsa-mir-1204	mir-1204
hsa-miR-1205	hsa-mir-1205	mir-1205
hsa-miR-1206	hsa-mir-1206	mir-1206
hsa-miR-1207-3p	hsa-mir-1207	mir-1207
hsa-miR-1207-5p	hsa-mir-1207	mir-1207
hsa-miR-1208	hsa-mir-1208	mir-1208
hsa-miR-122-3p	hsa-mir-122	mir-122
hsa-miR-122-5p	hsa-mir-122	mir-122
hsa-miR-1224-3p	hsa-mir-1224	mir-1224
hsa-miR-1224-5p	hsa-mir-1224	mir-1224
hsa-miR-1225-5p	hsa-mir-1225	mir-1225
hsa-miR-1225-3p	hsa-mir-1225	mir-1225
hsa-miR-1226-5p	hsa-mir-1226	mir-1226
hsa-miR-1226-3p	hsa-mir-1226	mir-1226
hsa-miR-1227-5p	hsa-mir-1227	mir-1227
hsa-miR-1227-3p	hsa-mir-1227	mir-1227
hsa-miR-1228-5p	hsa-mir-1228	mir-1228
hsa-miR-1228-3p	hsa-mir-1228	mir-1228
hsa-miR-1229-3p	hsa-mir-1229	-
hsa-miR-1229-5p	hsa-mir-1229	-
hsa-miR-1231	hsa-mir-1231	mir-1231
hsa-miR-1233-3p	hsa-mir-1233-1;hsa-mir-1233-2	mir-1233
hsa-miR-1233-5p	hsa-mir-1233-1;hsa-mir-1233-2	mir-1233
hsa-miR-1233-3p	hsa-mir-1233-1;hsa-mir-1233-2	mir-1233
hsa-miR-1233-5p	hsa-mir-1233-1;hsa-mir-1233-2	mir-1233
hsa-miR-1234-3p	hsa-mir-1234	-
hsa-miR-1236-5p	hsa-mir-1236	mir-1236
hsa-miR-1236-3p	hsa-mir-1236	mir-1236
hsa-miR-1237-3p	hsa-mir-1237	mir-1237
hsa-miR-1237-5p	hsa-mir-1237	mir-1237
hsa-miR-1238-5p	hsa-mir-1238	mir-1238
hsa-miR-1238-3p	hsa-mir-1238	mir-1238
hsa-miR-124-5p	hsa-mir-124-1;hsa-mir-124-2;hsa-mir-124-3	mir-124
hsa-miR-124-3p	hsa-mir-124-1;hsa-mir-124-2;hsa-mir-124-3	mir-124
hsa-miR-124-5p	hsa-mir-124-1;hsa-mir-124-2;hsa-mir-124-3	mir-124
hsa-miR-124-3p	hsa-mir-124-1;hsa-mir-124-2;hsa-mir-124-3	mir-124
hsa-miR-124-5p	hsa-mir-124-1;hsa-mir-124-2;hsa-mir-124-3	mir-124
hsa-miR-124-3p	hsa-mir-124-1;hsa-mir-124-2;hsa-mir-124-3	mir-124
hsa-miR-1243	hsa-mir-1243	mir-1243
hsa-miR-1244	hsa-mir-1244-1;hsa-mir-1244-2;hsa-mir-1244-3;hsa-mir-1244-4	mir-1244
hsa-miR-1244	hsa-mir-1244-1;hsa-mir-1244-2;hsa-mir-1244-3;hsa-mir-1244-4	mir-1244
hsa-miR-1244	hsa-mir-1244-1;hsa-mir-1244-2;hsa-mir-1244-3;hsa-mir-1244-4	mir-1244
hsa-miR-1244	hsa-mir-1244-1;hsa-mir-1244-2;hsa-mir-1244-3;hsa-mir-1244-4	mir-1244
hsa-miR-1245a	hsa-mir-1245a	mir-1245
hsa-miR-1245b-5p	hsa-mir-1245b	mir-1245
hsa-miR-1245b-3p	hsa-mir-1245b	mir-1245
hsa-miR-1246	hsa-mir-1246	mir-1246
hsa-miR-1247-5p	hsa-mir-1247	mir-1247
hsa-miR-1247-3p	hsa-mir-1247	mir-1247
hsa-miR-1248	hsa-mir-1248	mir-1248
hsa-miR-1249-3p	hsa-mir-1249	mir-1249
hsa-miR-1249-5p	hsa-mir-1249	mir-1249
hsa-miR-1250-5p	hsa-mir-1250	mir-1250
hsa-miR-1250-3p	hsa-mir-1250	mir-1250
hsa-miR-1251-5p	hsa-mir-1251	mir-1251
hsa-miR-1251-3p	hsa-mir-1251	mir-1251
hsa-miR-1252-5p	hsa-mir-1252	mir-1252
hsa-miR-1252-3p	hsa-mir-1252	mir-1252
hsa-miR-1253	hsa-mir-1253	mir-1253
hsa-miR-1254	hsa-mir-1254-1;hsa-mir-1254-2	mir-1254
hsa-miR-1254	hsa-mir-1254-1;hsa-mir-1254-2	mir-1254
hsa-miR-1255a	hsa-mir-1255a	mir-1255
hsa-miR-1255b-5p	hsa-mir-1255b-1;hsa-mir-1255b-2	mir-1255
hsa-miR-1255b-2-3p	hsa-mir-1255b-2	mir-1255
hsa-miR-1255b-5p	hsa-mir-1255b-1;hsa-mir-1255b-2	mir-1255
hsa-miR-1256	hsa-mir-1256	mir-1256
hsa-miR-1257	hsa-mir-1257	mir-1257
hsa-miR-1258	hsa-mir-1258	mir-1258
hsa-miR-125a-3p	hsa-mir-125a	mir-10
hsa-miR-125a-5p	hsa-mir-125a	mir-10
hsa-miR-125b-1-3p	hsa-mir-125b-1	mir-10
hsa-miR-125b-5p	hsa-mir-125b-1;hsa-mir-125b-2	mir-10
hsa-miR-125b-2-3p	hsa-mir-125b-2	mir-10
hsa-miR-125b-5p	hsa-mir-125b-1;hsa-mir-125b-2	mir-10
hsa-miR-126-3p	hsa-mir-126	mir-126
hsa-miR-126-5p	hsa-mir-126	mir-126
hsa-miR-1260a	hsa-mir-1260a	mir-1260a
hsa-miR-1260b	hsa-mir-1260b	mir-1260b
hsa-miR-1261	hsa-mir-1261	mir-1261
hsa-miR-1262	hsa-mir-1262	mir-1262
hsa-miR-1263	hsa-mir-1263	mir-1263
hsa-miR-1264	hsa-mir-1264	mir-95
hsa-miR-1265	hsa-mir-1265	mir-1265
hsa-miR-1266-3p	hsa-mir-1266	mir-1266
hsa-miR-1266-5p	hsa-mir-1266	mir-1266
hsa-miR-1267	hsa-mir-1267	mir-1267
hsa-miR-1268a	hsa-mir-1268a	mir-1268
hsa-miR-1268b	hsa-mir-1268b	-
hsa-miR-1268a	hsa-mir-1268a	mir-1268
hsa-miR-1269a	hsa-mir-1269a	mir-1269
hsa-miR-1269b	hsa-mir-1269b	-
hsa-miR-127-5p	hsa-mir-127	mir-127
hsa-miR-127-3p	hsa-mir-127	mir-127
hsa-miR-1270	hsa-mir-1270	mir-1270
hsa-miR-1271-5p	hsa-mir-1271	mir-1271
hsa-miR-1271-3p	hsa-mir-1271	mir-1271
hsa-miR-1272	hsa-mir-1272	mir-1272
hsa-miR-1273a	hsa-mir-1273a	mir-1273
hsa-miR-1273c	hsa-mir-1273c	mir-1273c
hsa-miR-1273d	hsa-mir-1273d	mir-1273
hsa-miR-1273e	hsa-mir-1273e	mir-1273
hsa-miR-1273f	hsa-mir-1273f	mir-1273
hsa-miR-1273g-3p	hsa-mir-1273g	mir-1273
hsa-miR-1273g-5p	hsa-mir-1273g	mir-1273
hsa-miR-1273h-3p	hsa-mir-1273h	-
hsa-miR-1273h-5p	hsa-mir-1273h	-
hsa-miR-1275	hsa-mir-1275	mir-1275
hsa-miR-1276	hsa-mir-1276	mir-1276
hsa-miR-1277-5p	hsa-mir-1277	mir-1277
hsa-miR-1277-3p	hsa-mir-1277	mir-1277
hsa-miR-1278	hsa-mir-1278	mir-1278
hsa-miR-1279	hsa-mir-1279	-
hsa-miR-128-3p	hsa-mir-128-1;hsa-mir-128-2	mir-128
hsa-miR-128-1-5p	hsa-mir-128-1	mir-128
hsa-miR-128-3p	hsa-mir-128-1;hsa-mir-128-2	mir-128
hsa-miR-128-2-5p	hsa-mir-128-2	mir-128
hsa-miR-1281	hsa-mir-1281	mir-1281
hsa-miR-1282	hsa-mir-1282	mir-1282
hsa-miR-1283	hsa-mir-1283-1;hsa-mir-1283-2	mir-515
hsa-miR-1283	hsa-mir-1283-1;hsa-mir-1283-2	mir-515
hsa-miR-1284	hsa-mir-1284	mir-1284
hsa-miR-1285-3p	hsa-mir-1285-1;hsa-mir-1285-2	mir-1285
hsa-miR-1285-5p	hsa-mir-1285-1	mir-1285
hsa-miR-1285-3p	hsa-mir-1285-1;hsa-mir-1285-2	mir-1285
hsa-miR-1286	hsa-mir-1286	mir-1286
hsa-miR-1287-3p	hsa-mir-1287	mir-1287
hsa-miR-1287-5p	hsa-mir-1287	mir-1287
hsa-miR-1288-3p	hsa-mir-1288	mir-1288
hsa-miR-1288-5p	hsa-mir-1288	mir-1288
hsa-miR-1289	hsa-mir-1289-1;hsa-mir-1289-2	mir-1289
hsa-miR-1289	hsa-mir-1289-1;hsa-mir-1289-2	mir-1289
hsa-miR-129-5p	hsa-mir-129-1;hsa-mir-129-2	mir-129
hsa-miR-129-1-3p	hsa-mir-129-1	mir-129
hsa-miR-129-5p	hsa-mir-129-1;hsa-mir-129-2	mir-129
hsa-miR-129-2-3p	hsa-mir-129-2	mir-129
hsa-miR-1290	hsa-mir-1290	mir-1290
hsa-miR-1291	hsa-mir-1291	mir-1291
hsa-miR-1292-5p	hsa-mir-1292	mir-1292
hsa-miR-1292-3p	hsa-mir-1292	mir-1292
hsa-miR-1293	hsa-mir-1293	mir-1293
hsa-miR-1294	hsa-mir-1294	mir-1294
hsa-miR-1295a	hsa-mir-1295a	mir-1295
hsa-miR-1295b-3p	hsa-mir-1295b	-
hsa-miR-1295b-5p	hsa-mir-1295b	-
hsa-miR-1296-3p	hsa-mir-1296	mir-1296
hsa-miR-1296-5p	hsa-mir-1296	mir-1296
hsa-miR-1297	hsa-mir-1297	mir-1297
hsa-miR-1298-3p	hsa-mir-1298	mir-1298
hsa-miR-1298-5p	hsa-mir-1298	mir-1298
hsa-miR-1299	hsa-mir-1299	mir-1299
hsa-miR-1301-5p	hsa-mir-1301	mir-1301
hsa-miR-1301-3p	hsa-mir-1301	mir-1301
hsa-miR-1302	hsa-mir-1302-1;hsa-mir-1302-2;hsa-mir-1302-3;hsa-mir-1302-4;hsa-mir-1302-5;hsa-mir-1302-6;hsa-mir-1302-7;hsa-mir-1302-8;hsa-mir-1302-9;hsa-mir-1302-10;hsa-mir-1302-11	mir-1302
hsa-miR-1302	hsa-mir-1302-1;hsa-mir-1302-2;hsa-mir-1302-3;hsa-mir-1302-4;hsa-mir-1302-5;hsa-mir-1302-6;hsa-mir-1302-7;hsa-mir-1302-8;hsa-mir-1302-9;hsa-mir-1302-10;hsa-mir-1302-11	mir-1302
hsa-miR-1302	hsa-mir-1302-1;hsa-mir-1302-2;hsa-mir-1302-3;hsa-mir-1302-4;hsa-mir-1302-5;hsa-mir-1302-6;hsa-mir-1302-7;hsa-mir-1302-8;hsa-mir-1302-9;hsa-mir-1302-10;hsa-mir-1302-11	mir-1302
hsa-miR-1302	hsa-mir-1302-1;hsa-mir-1302-2;hsa-mir-1302-3;hsa-mir-1302-4;hsa-mir-1302-5;hsa-mir-1302-6;hsa-mir-1302-7;hsa-mir-1302-8;hsa-mir-1302-9;hsa-mir-1302-10;hsa-mir-1302-11	mir-1302
hsa-miR-1302	hsa-mir-1302-1;hsa-mir-1302-2;hsa-mir-1302-3;hsa-mir-1302-4;hsa-mir-1302-5;hsa-mir-1302-6;hsa-mir-1302-7;hsa-mir-1302-8;hsa-mir-1302-9;hsa-mir-1302-10;hsa-mir-1302-11	mir-1302
hsa-miR-1302	hsa-mir-1302-1;hsa-mir-1302-2;hsa-mir-1302-3;hsa-mir-1302-4;hsa-mir-1302-5;hsa-mir-1302-6;hsa-mir-1302-7;hsa-mir-1302-8;hsa-mir-1302-9;hsa-mir-1302-10;hsa-mir-1302-11	mir-1302
hsa-miR-1302	hsa-mir-1302-1;hsa-mir-1302-2;hsa-mir-1302-3;hsa-mir-1302-4;hsa-mir-1302-5;hsa-mir-1302-6;hsa-mir-1302-7;hsa-mir-1302-8;hsa-mir-1302-9;hsa-mir-1302-10;hsa-mir-1302-11	mir-1302
hsa-miR-1302	hsa-mir-1302-1;hsa-mir-1302-2;hsa-mir-1302-3;hsa-mir-1302-4;hsa-mir-1302-5;hsa-mir-1302-6;hsa-mir-1302-7;hsa-mir-1302-8;hsa-mir-1302-9;hsa-mir-1302-10;hsa-mir-1302-11	mir-1302
hsa-miR-1302	hsa-mir-1302-1;hsa-mir-1302-2;hsa-mir-1302-3;hsa-mir-1302-4;hsa-mir-1302-5;hsa-mir-1302-6;hsa-mir-1302-7;hsa-mir-1302-8;hsa-mir-1302-9;hsa-mir-1302-10;hsa-mir-1302-11	mir-1302
hsa-miR-1302	hsa-mir-1302-1;hsa-mir-1302-2;hsa-mir-1302-3;hsa-mir-1302-4;hsa-mir-1302-5;hsa-mir-1302-6;hsa-mir-1302-7;hsa-mir-1302-8;hsa-mir-1302-9;hsa-mir-1302-10;hsa-mir-1302-11	mir-1302
hsa-miR-1302	hsa-mir-1302-1;hsa-mir-1302-2;hsa-mir-1302-3;hsa-mir-1302-4;hsa-mir-1302-5;hsa-mir-1302-6;hsa-mir-1302-7;hsa-mir-1302-8;hsa-mir-1302-9;hsa-mir-1302-10;hsa-mir-1302-11	mir-1302
hsa-miR-1303	hsa-mir-1303	mir-1303
hsa-miR-1304-3p	hsa-mir-1304	mir-1304
hsa-miR-1304-5p	hsa-mir-1304	mir-1304
hsa-miR-1305	hsa-mir-1305	mir-1305
hsa-miR-1306-3p	hsa-mir-1306	mir-1306
hsa-miR-1306-5p	hsa-mir-1306	mir-1306
hsa-miR-1307-3p	hsa-mir-1307	mir-1307
hsa-miR-1307-5p	hsa-mir-1307	mir-1307
hsa-miR-130a-5p	hsa-mir-130a	mir-130
hsa-miR-130a-3p	hsa-mir-130a	mir-130
hsa-miR-130b-5p	hsa-mir-130b	mir-130
hsa-miR-130b-3p	hsa-mir-130b	mir-130
hsa-miR-132-3p	hsa-mir-132	mir-132
hsa-miR-132-5p	hsa-mir-132	mir-132
hsa-miR-1321	hsa-mir-1321	-
hsa-miR-1322	hsa-mir-1322	mir-1322
hsa-miR-1323	hsa-mir-1323	mir-1323
hsa-miR-1324	hsa-mir-1324	mir-1324
hsa-miR-133a-3p	hsa-mir-133a-1;hsa-mir-133a-2	mir-133
hsa-miR-133a-5p	hsa-mir-133a-1;hsa-mir-133a-2	mir-133
hsa-miR-133a-3p	hsa-mir-133a-1;hsa-mir-133a-2	mir-133
hsa-miR-133a-5p	hsa-mir-133a-1;hsa-mir-133a-2	mir-133
hsa-miR-133b	hsa-mir-133b	mir-133
hsa-miR-134-5p	hsa-mir-134	mir-134
hsa-miR-134-3p	hsa-mir-134	mir-134
hsa-miR-1343-3p	hsa-mir-1343	mir-1343
hsa-miR-1343-5p	hsa-mir-1343	mir-1343
hsa-miR-135a-5p	hsa-mir-135a-1;hsa-mir-135a-2	mir-135
hsa-miR-135a-3p	hsa-mir-135a-1	mir-135
hsa-miR-135a-5p	hsa-mir-135a-1;hsa-mir-135a-2	mir-135
hsa-miR-135b-3p	hsa-mir-135b	mir-135
hsa-miR-135b-5p	hsa-mir-135b	mir-135
hsa-miR-136-3p	hsa-mir-136	mir-136
hsa-miR-136-5p	hsa-mir-136	mir-136
hsa-miR-137	hsa-mir-137	mir-137
hsa-miR-138-5p	hsa-mir-138-2;hsa-mir-138-1	mir-138
hsa-miR-138-1-3p	hsa-mir-138-1	mir-138
hsa-miR-138-5p	hsa-mir-138-2;hsa-mir-138-1	mir-138
hsa-miR-138-2-3p	hsa-mir-138-2	mir-138
hsa-miR-139-3p	hsa-mir-139	mir-139
hsa-miR-139-5p	hsa-mir-139	mir-139
hsa-miR-140-3p	hsa-mir-140	mir-140
hsa-miR-140-5p	hsa-mir-140	mir-140
hsa-miR-141-3p	hsa-mir-141	mir-8
hsa-miR-141-5p	hsa-mir-141	mir-8
hsa-miR-142-3p	hsa-mir-142	mir-142
hsa-miR-142-5p	hsa-mir-142	mir-142
hsa-miR-143-3p	hsa-mir-143	mir-143
hsa-miR-143-5p	hsa-mir-143	mir-143
hsa-miR-144-5p	hsa-mir-144	mir-144
hsa-miR-144-3p	hsa-mir-144	mir-144
hsa-miR-145-3p	hsa-mir-145	mir-145
hsa-miR-145-5p	hsa-mir-145	mir-145
hsa-miR-1468-5p	hsa-mir-1468	mir-1468
hsa-miR-1468-3p	hsa-mir-1468	mir-1468
hsa-miR-1469	hsa-mir-1469	mir-1469
hsa-miR-146a-5p	hsa-mir-146a	mir-146
hsa-miR-146a-3p	hsa-mir-146a	mir-146
hsa-miR-146b-3p	hsa-mir-146b	mir-146
hsa-miR-146b-5p	hsa-mir-146b	mir-146
hsa-miR-1470	hsa-mir-1470	-
hsa-miR-1471	hsa-mir-1471	mir-1471
hsa-miR-147a	hsa-mir-147a	mir-147
hsa-miR-147b	hsa-mir-147b	mir-147
hsa-miR-148a-5p	hsa-mir-148a	mir-148
hsa-miR-148a-3p	hsa-mir-148a	mir-148
hsa-miR-148b-3p	hsa-mir-148b	mir-148
hsa-miR-148b-5p	hsa-mir-148b	mir-148
hsa-miR-149-5p	hsa-mir-149	mir-149
hsa-miR-149-3p	hsa-mir-149	mir-149
hsa-miR-150-5p	hsa-mir-150	mir-150
hsa-miR-150-3p	hsa-mir-150	mir-150
hsa-miR-151a-5p	hsa-mir-151a	mir-28
hsa-miR-151a-3p	hsa-mir-151a	mir-28
hsa-miR-151b	hsa-mir-151b	mir-28
hsa-miR-151b	hsa-mir-151b	mir-28
hsa-miR-152-3p	hsa-mir-152	mir-148
hsa-miR-152-5p	hsa-mir-152	mir-148
hsa-miR-153-3p	hsa-mir-153-1;hsa-mir-153-2	mir-153
hsa-miR-153-3p	hsa-mir-153-1;hsa-mir-153-2	mir-153
hsa-miR-153-5p	hsa-mir-153-2	mir-153
hsa-miR-1537-3p	hsa-mir-1537	mir-1537
hsa-miR-1537-5p	hsa-mir-1537	mir-1537
hsa-miR-1538	hsa-mir-1538	mir-1538
hsa-miR-1539	hsa-mir-1539	-
hsa-miR-154-3p	hsa-mir-154	mir-154
hsa-miR-154-5p	hsa-mir-154	mir-154
hsa-miR-155-5p	hsa-mir-155	mir-155
hsa-miR-155-3p	hsa-mir-155	mir-155
hsa-miR-1587	hsa-mir-1587	-
hsa-miR-15a-5p	hsa-mir-15a	mir-15
hsa-miR-15a-3p	hsa-mir-15a	mir-15
hsa-miR-15b-3p	hsa-mir-15b	mir-15
hsa-miR-15b-5p	hsa-mir-15b	mir-15
hsa-miR-16-1-3p	hsa-mir-16-1	mir-15
hsa-miR-16-5p	hsa-mir-16-1;hsa-mir-16-2	mir-15
hsa-miR-16-2-3p	hsa-mir-16-2	mir-15
hsa-miR-16-5p	hsa-mir-16-1;hsa-mir-16-2	mir-15
hsa-miR-17-5p	hsa-mir-17	mir-17
hsa-miR-17-3p	hsa-mir-17	mir-17
hsa-miR-181a-5p	hsa-mir-181a-2;hsa-mir-181a-1	mir-181
hsa-miR-181a-3p	hsa-mir-181a-1	mir-181
hsa-miR-181a-2-3p	hsa-mir-181a-2	mir-181
hsa-miR-181a-5p	hsa-mir-181a-2;hsa-mir-181a-1	mir-181
hsa-miR-181b-3p	hsa-mir-181b-1	mir-181
hsa-miR-181b-5p	hsa-mir-181b-1;hsa-mir-181b-2	mir-181
hsa-miR-181b-5p	hsa-mir-181b-1;hsa-mir-181b-2	mir-181
hsa-miR-181b-2-3p	hsa-mir-181b-2	mir-181
hsa-miR-181c-3p	hsa-mir-181c	mir-181
hsa-miR-181c-5p	hsa-mir-181c	mir-181
hsa-miR-181d-3p	hsa-mir-181d	mir-181
hsa-miR-181d-5p	hsa-mir-181d	mir-181
hsa-miR-182-3p	hsa-mir-182	mir-182
hsa-miR-182-5p	hsa-mir-182	mir-182
hsa-miR-1825	hsa-mir-1825	mir-1825
hsa-miR-1827	hsa-mir-1827	mir-1827
hsa-miR-183-5p	hsa-mir-183	mir-183
hsa-miR-183-3p	hsa-mir-183	mir-183
hsa-miR-184	hsa-mir-184	mir-184
hsa-miR-185-3p	hsa-mir-185	mir-185
hsa-miR-185-5p	hsa-mir-185	mir-185
hsa-miR-186-5p	hsa-mir-186	mir-186
hsa-miR-186-3p	hsa-mir-186	mir-186
hsa-miR-187-3p	hsa-mir-187	mir-187
hsa-miR-187-5p	hsa-mir-187	mir-187
hsa-miR-188-5p	hsa-mir-188	mir-188
hsa-miR-188-3p	hsa-mir-188	mir-188
hsa-miR-18a-5p	hsa-mir-18a	mir-17
hsa-miR-18a-3p	hsa-mir-18a	mir-17
hsa-miR-18b-5p	hsa-mir-18b	mir-17
hsa-miR-18b-3p	hsa-mir-18b	mir-17
hsa-miR-1908-3p	hsa-mir-1908	mir-1908
hsa-miR-1908-5p	hsa-mir-1908	mir-1908
hsa-miR-1909-3p	hsa-mir-1909	mir-1909
hsa-miR-1909-5p	hsa-mir-1909	mir-1909
hsa-miR-190a-3p	hsa-mir-190a	mir-190
hsa-miR-190a-5p	hsa-mir-190a	mir-190
hsa-miR-190b	hsa-mir-190b	mir-190
hsa-miR-191-5p	hsa-mir-191	mir-191
hsa-miR-191-3p	hsa-mir-191	mir-191
hsa-miR-1910-3p	hsa-mir-1910	mir-1910
hsa-miR-1910-5p	hsa-mir-1910	mir-1910
hsa-miR-1911-5p	hsa-mir-1911	mir-1911
hsa-miR-1911-3p	hsa-mir-1911	mir-1911
hsa-miR-1912	hsa-mir-1912	mir-1912
hsa-miR-1913	hsa-mir-1913	mir-1913
hsa-miR-1914-3p	hsa-mir-1914	mir-1914
hsa-miR-1914-5p	hsa-mir-1914	mir-1914
hsa-miR-1915-5p	hsa-mir-1915	mir-1915
hsa-miR-1915-3p	hsa-mir-1915	mir-1915
hsa-miR-192-3p	hsa-mir-192	mir-192
hsa-miR-192-5p	hsa-mir-192	mir-192
hsa-miR-193a-5p	hsa-mir-193a	mir-193
hsa-miR-193a-3p	hsa-mir-193a	mir-193
hsa-miR-193b-5p	hsa-mir-193b	mir-193
hsa-miR-193b-3p	hsa-mir-193b	mir-193
hsa-miR-194-5p	hsa-mir-194-1;hsa-mir-194-2	mir-194
hsa-miR-194-3p	hsa-mir-194-2	mir-194
hsa-miR-194-5p	hsa-mir-194-1;hsa-mir-194-2	mir-194
hsa-miR-195-3p	hsa-mir-195	mir-15
hsa-miR-195-5p	hsa-mir-195	mir-15
hsa-miR-196a-5p	hsa-mir-196a-1;hsa-mir-196a-2	mir-196
hsa-miR-196a-3p	hsa-mir-196a-2	mir-196
hsa-miR-196a-5p	hsa-mir-196a-1;hsa-mir-196a-2	mir-196
hsa-miR-196b-5p	hsa-mir-196b	mir-196
hsa-miR-196b-3p	hsa-mir-196b	mir-196
hsa-miR-197-5p	hsa-mir-197	mir-197
hsa-miR-197-3p	hsa-mir-197	mir-197
hsa-miR-1972	hsa-mir-1972-1;hsa-mir-1972-2	mir-1972
hsa-miR-1972	hsa-mir-1972-1;hsa-mir-1972-2	mir-1972
hsa-miR-1973	hsa-mir-1973	-
hsa-miR-1976	hsa-mir-1976	mir-1976
hsa-miR-198	hsa-mir-198	mir-198
hsa-miR-199b-3p	hsa-mir-199b	mir-199
hsa-miR-199a-5p	hsa-mir-199a-1;hsa-mir-199a-2	mir-199
hsa-miR-199a-3p	hsa-mir-199a-1;hsa-mir-199a-2	mir-199
hsa-miR-199b-3p	hsa-mir-199b	mir-199
hsa-miR-199a-5p	hsa-mir-199a-1;hsa-mir-199a-2	mir-199
hsa-miR-199a-3p	hsa-mir-199a-1;hsa-mir-199a-2	mir-199
hsa-miR-199b-3p	hsa-mir-199b	mir-199
hsa-miR-199b-5p	hsa-mir-199b	mir-199
hsa-miR-199a-3p	hsa-mir-199a-1;hsa-mir-199a-2	mir-199
hsa-miR-19a-5p	hsa-mir-19a	mir-19
hsa-miR-19a-3p	hsa-mir-19a	mir-19
hsa-miR-19b-1-5p	hsa-mir-19b-1	mir-19
hsa-miR-19b-3p	hsa-mir-19b-1;hsa-mir-19b-2	mir-19
hsa-miR-19b-2-5p	hsa-mir-19b-2	mir-19
hsa-miR-19b-3p	hsa-mir-19b-1;hsa-mir-19b-2	mir-19
hsa-miR-200a-3p	hsa-mir-200a	mir-8
hsa-miR-200a-5p	hsa-mir-200a	mir-8
hsa-miR-200b-5p	hsa-mir-200b	mir-8
hsa-miR-200b-3p	hsa-mir-200b	mir-8
hsa-miR-200c-5p	hsa-mir-200c	mir-8
hsa-miR-200c-3p	hsa-mir-200c	mir-8
hsa-miR-202-3p	hsa-mir-202	mir-202
hsa-miR-202-5p	hsa-mir-202	mir-202
hsa-miR-203a-5p	hsa-mir-203a	mir-203
hsa-miR-203a-3p	hsa-mir-203a	mir-203
hsa-miR-203b-3p	hsa-mir-203b	mir-203
hsa-miR-203b-5p	hsa-mir-203b	mir-203
hsa-miR-204-5p	hsa-mir-204	mir-204
hsa-miR-204-3p	hsa-mir-204	mir-204
hsa-miR-205-5p	hsa-mir-205	mir-205
hsa-miR-205-3p	hsa-mir-205	mir-205
hsa-miR-2052	hsa-mir-2052	-
hsa-miR-2053	hsa-mir-2053	-
hsa-miR-2054	hsa-mir-2054	-
hsa-miR-206	hsa-mir-206	mir-1
hsa-miR-208a-3p	hsa-mir-208a	mir-208
hsa-miR-208a-5p	hsa-mir-208a	mir-208
hsa-miR-208b-5p	hsa-mir-208b	mir-208
hsa-miR-208b-3p	hsa-mir-208b	mir-208
hsa-miR-20a-5p	hsa-mir-20a	mir-17
hsa-miR-20a-3p	hsa-mir-20a	mir-17
hsa-miR-20b-5p	hsa-mir-20b	mir-17
hsa-miR-20b-3p	hsa-mir-20b	mir-17
hsa-miR-21-5p	hsa-mir-21	mir-21
hsa-miR-21-3p	hsa-mir-21	mir-21
hsa-miR-210-3p	hsa-mir-210	mir-210
hsa-miR-210-5p	hsa-mir-210	mir-210
hsa-miR-211-3p	hsa-mir-211	mir-204
hsa-miR-211-5p	hsa-mir-211	mir-204
hsa-miR-2110	hsa-mir-2110	mir-2110
hsa-miR-2113	hsa-mir-2113	-
hsa-miR-2114-3p	hsa-mir-2114	mir-2114
hsa-miR-2114-5p	hsa-mir-2114	mir-2114
hsa-miR-2115-5p	hsa-mir-2115	-
hsa-miR-2115-3p	hsa-mir-2115	-
hsa-miR-2116-5p	hsa-mir-2116	-
hsa-miR-2116-3p	hsa-mir-2116	-
hsa-miR-2117	hsa-mir-2117	-
hsa-miR-212-5p	hsa-mir-212	mir-132
hsa-miR-212-3p	hsa-mir-212	mir-132
hsa-miR-214-5p	hsa-mir-214	mir-214
hsa-miR-214-3p	hsa-mir-214	mir-214
hsa-miR-215-3p	hsa-mir-215	mir-192
hsa-miR-215-5p	hsa-mir-215	mir-192
hsa-miR-216a-5p	hsa-mir-216a	mir-216
hsa-miR-216a-3p	hsa-mir-216a	mir-216
hsa-miR-216b-5p	hsa-mir-216b	mir-216
hsa-miR-216b-3p	hsa-mir-216b	mir-216
hsa-miR-217	hsa-mir-217	mir-217
hsa-miR-218-5p	hsa-mir-218-1;hsa-mir-218-2	mir-218
hsa-miR-218-1-3p	hsa-mir-218-1	mir-218
hsa-miR-218-5p	hsa-mir-218-1;hsa-mir-218-2	mir-218
hsa-miR-218-2-3p	hsa-mir-218-2	mir-218
hsa-miR-219a-5p	hsa-mir-219a-1;hsa-mir-219a-2	mir-219
hsa-miR-219a-1-3p	hsa-mir-219a-1	mir-219
hsa-miR-219a-2-3p	hsa-mir-219a-2	mir-219
hsa-miR-219a-5p	hsa-mir-219a-1;hsa-mir-219a-2	mir-219
hsa-miR-219b-5p	hsa-mir-219b	mir-219
hsa-miR-219b-3p	hsa-mir-219b	mir-219
hsa-miR-22-3p	hsa-mir-22	mir-22
hsa-miR-22-5p	hsa-mir-22	mir-22
hsa-miR-221-3p	hsa-mir-221	mir-221
hsa-miR-221-5p	hsa-mir-221	mir-221
hsa-miR-222-5p	hsa-mir-222	mir-221
hsa-miR-222-3p	hsa-mir-222	mir-221
hsa-miR-223-5p	hsa-mir-223	mir-223
hsa-miR-223-3p	hsa-mir-223	mir-223
hsa-miR-224-3p	hsa-mir-224	mir-224
hsa-miR-224-5p	hsa-mir-224	mir-224
hsa-miR-2276-3p	hsa-mir-2276	-
hsa-miR-2276-5p	hsa-mir-2276	-
hsa-miR-2277-3p	hsa-mir-2277	-
hsa-miR-2277-5p	hsa-mir-2277	-
hsa-miR-2278	hsa-mir-2278	mir-2278
hsa-miR-2355-3p	hsa-mir-2355	mir-2355
hsa-miR-2355-5p	hsa-mir-2355	mir-2355
hsa-miR-2392	hsa-mir-2392	mir-2392
hsa-miR-23a-3p	hsa-mir-23a	mir-23
hsa-miR-23a-5p	hsa-mir-23a	mir-23
hsa-miR-23b-3p	hsa-mir-23b	mir-23
hsa-miR-23b-5p	hsa-mir-23b	mir-23
hsa-miR-23c	hsa-mir-23c	mir-23c
hsa-miR-24-3p	hsa-mir-24-1;hsa-mir-24-2	mir-24
hsa-miR-24-1-5p	hsa-mir-24-1	mir-24
hsa-miR-24-3p	hsa-mir-24-1;hsa-mir-24-2	mir-24
hsa-miR-24-2-5p	hsa-mir-24-2	mir-24
hsa-miR-2467-5p	hsa-mir-2467	-
hsa-miR-2467-3p	hsa-mir-2467	-
hsa-miR-25-3p	hsa-mir-25	mir-25
hsa-miR-25-5p	hsa-mir-25	mir-25
hsa-miR-2681-5p	hsa-mir-2681	-
hsa-miR-2681-3p	hsa-mir-2681	-
hsa-miR-2682-3p	hsa-mir-2682	-
hsa-miR-2682-5p	hsa-mir-2682	-
hsa-miR-26a-1-3p	hsa-mir-26a-1	mir-26
hsa-miR-26a-5p	hsa-mir-26a-1;hsa-mir-26a-2	mir-26
hsa-miR-26a-2-3p	hsa-mir-26a-2	mir-26
hsa-miR-26a-5p	hsa-mir-26a-1;hsa-mir-26a-2	mir-26
hsa-miR-26b-3p	hsa-mir-26b	mir-26
hsa-miR-26b-5p	hsa-mir-26b	mir-26
hsa-miR-27a-5p	hsa-mir-27a	mir-27
hsa-miR-27a-3p	hsa-mir-27a	mir-27
hsa-miR-27b-3p	hsa-mir-27b	mir-27
hsa-miR-27b-5p	hsa-mir-27b	mir-27
hsa-miR-28-5p	hsa-mir-28	mir-28
hsa-miR-28-3p	hsa-mir-28	mir-28
hsa-miR-2861	hsa-mir-2861	mir-2861
hsa-miR-2909	hsa-mir-2909	-
hsa-miR-296-5p	hsa-mir-296	mir-296
hsa-miR-296-3p	hsa-mir-296	mir-296
hsa-miR-297	hsa-mir-297	mir-297
hsa-miR-298	hsa-mir-298	mir-298
hsa-miR-299-5p	hsa-mir-299	mir-299
hsa-miR-299-3p	hsa-mir-299	mir-299
hsa-miR-29a-3p	hsa-mir-29a	mir-29
hsa-miR-29a-5p	hsa-mir-29a	mir-29
hsa-miR-29b-1-5p	hsa-mir-29b-1	mir-29
hsa-miR-29b-3p	hsa-mir-29b-1;hsa-mir-29b-2	mir-29
hsa-miR-29b-2-5p	hsa-mir-29b-2	mir-29
hsa-miR-29b-3p	hsa-mir-29b-1;hsa-mir-29b-2	mir-29
hsa-miR-29c-3p	hsa-mir-29c	mir-29
hsa-miR-29c-5p	hsa-mir-29c	mir-29
hsa-miR-300	hsa-mir-300	mir-154
hsa-miR-301a-5p	hsa-mir-301a	mir-130
hsa-miR-301a-3p	hsa-mir-301a	mir-130
hsa-miR-301b-5p	hsa-mir-301b	mir-130
hsa-miR-301b-3p	hsa-mir-301b	mir-130
hsa-miR-302a-3p	hsa-mir-302a	mir-302
hsa-miR-302a-5p	hsa-mir-302a	mir-302
hsa-miR-302b-5p	hsa-mir-302b	mir-302
hsa-miR-302b-3p	hsa-mir-302b	mir-302
hsa-miR-302c-5p	hsa-mir-302c	mir-302
hsa-miR-302c-3p	hsa-mir-302c	mir-302
hsa-miR-302d-5p	hsa-mir-302d	mir-302
hsa-miR-302d-3p	hsa-mir-302d	mir-302
hsa-miR-302e	hsa-mir-302e	mir-302_2
hsa-miR-302f	hsa-mir-302f	mir-302
hsa-miR-3064-3p	hsa-mir-3064	mir-3064
hsa-miR-3064-5p	hsa-mir-3064	mir-3064
hsa-miR-3065-3p	hsa-mir-3065	mir-3065
hsa-miR-3065-5p	hsa-mir-3065	mir-3065
hsa-miR-3074-3p	hsa-mir-3074	mir-3074
hsa-miR-3074-5p	hsa-mir-3074	mir-3074
hsa-miR-30a-5p	hsa-mir-30a	mir-30
hsa-miR-30a-3p	hsa-mir-30a	mir-30
hsa-miR-30b-3p	hsa-mir-30b	mir-30
hsa-miR-30b-5p	hsa-mir-30b	mir-30
hsa-miR-30c-5p	hsa-mir-30c-2;hsa-mir-30c-1	mir-30
hsa-miR-30c-1-3p	hsa-mir-30c-1	mir-30
hsa-miR-30c-5p	hsa-mir-30c-2;hsa-mir-30c-1	mir-30
hsa-miR-30c-2-3p	hsa-mir-30c-2	mir-30
hsa-miR-30d-3p	hsa-mir-30d	mir-30
hsa-miR-30d-5p	hsa-mir-30d	mir-30
hsa-miR-30e-5p	hsa-mir-30e	mir-30
hsa-miR-30e-3p	hsa-mir-30e	mir-30
hsa-miR-31-5p	hsa-mir-31	mir-31
hsa-miR-31-3p	hsa-mir-31	mir-31
hsa-miR-3115	hsa-mir-3115	-
hsa-miR-3116	hsa-mir-3116-1;hsa-mir-3116-2	mir-3116
hsa-miR-3116	hsa-mir-3116-1;hsa-mir-3116-2	mir-3116
hsa-miR-3117-3p	hsa-mir-3117	mir-3117
hsa-miR-3117-5p	hsa-mir-3117	mir-3117
hsa-miR-3118	hsa-mir-3118-1;hsa-mir-3118-2;hsa-mir-3118-3;hsa-mir-3118-4	mir-3118
hsa-miR-3118	hsa-mir-3118-1;hsa-mir-3118-2;hsa-mir-3118-3;hsa-mir-3118-4	mir-3118
hsa-miR-3118	hsa-mir-3118-1;hsa-mir-3118-2;hsa-mir-3118-3;hsa-mir-3118-4	mir-3118
hsa-miR-3118	hsa-mir-3118-1;hsa-mir-3118-2;hsa-mir-3118-3;hsa-mir-3118-4	mir-3118
hsa-miR-3119	hsa-mir-3119-1;hsa-mir-3119-2	mir-3119
hsa-miR-3119	hsa-mir-3119-1;hsa-mir-3119-2	mir-3119
hsa-miR-3120-3p	hsa-mir-3120	mir-214
hsa-miR-3120-5p	hsa-mir-3120	mir-214
hsa-miR-3121-3p	hsa-mir-3121	mir-3121
hsa-miR-3121-5p	hsa-mir-3121	mir-3121
hsa-miR-3122	hsa-mir-3122	mir-3122
hsa-miR-3123	hsa-mir-3123	-
hsa-miR-3124-5p	hsa-mir-3124	-
hsa-miR-3124-3p	hsa-mir-3124	-
hsa-miR-3125	hsa-mir-3125	-
hsa-miR-3126-3p	hsa-mir-3126	mir-3126
hsa-miR-3126-5p	hsa-mir-3126	mir-3126
hsa-miR-3127-5p	hsa-mir-3127	mir-3127
hsa-miR-3127-3p	hsa-mir-3127	mir-3127
hsa-miR-3128	hsa-mir-3128	-
hsa-miR-3129-3p	hsa-mir-3129	mir-3129
hsa-miR-3129-5p	hsa-mir-3129	mir-3129
hsa-miR-3130-5p	hsa-mir-3130-1;hsa-mir-3130-2	mir-3130
hsa-miR-3130-3p	hsa-mir-3130-1;hsa-mir-3130-2	mir-3130
hsa-miR-3130-5p	hsa-mir-3130-1;hsa-mir-3130-2	mir-3130
hsa-miR-3130-3p	hsa-mir-3130-1;hsa-mir-3130-2	mir-3130
hsa-miR-3131	hsa-mir-3131	-
hsa-miR-3132	hsa-mir-3132	mir-3132
hsa-miR-3133	hsa-mir-3133	-
hsa-miR-3134	hsa-mir-3134	-
hsa-miR-3135a	hsa-mir-3135a	mir-3135
hsa-miR-3135b	hsa-mir-3135b	mir-3135
hsa-miR-3136-3p	hsa-mir-3136	mir-3136
hsa-miR-3136-5p	hsa-mir-3136	mir-3136
hsa-miR-3137	hsa-mir-3137	-
hsa-miR-3138	hsa-mir-3138	mir-3138
hsa-miR-3139	hsa-mir-3139	-
hsa-miR-3140-3p	hsa-mir-3140	mir-3140
hsa-miR-3140-5p	hsa-mir-3140	mir-3140
hsa-miR-3141	hsa-mir-3141	-
hsa-miR-3142	hsa-mir-3142	-
hsa-miR-3142	hsa-mir-3142	-
hsa-miR-3143	hsa-mir-3143	-
hsa-miR-3144-3p	hsa-mir-3144	-
hsa-miR-3144-5p	hsa-mir-3144	-
hsa-miR-3145-3p	hsa-mir-3145	mir-3145
hsa-miR-3145-5p	hsa-mir-3145	mir-3145
hsa-miR-3146	hsa-mir-3146	mir-3146
hsa-miR-3147	hsa-mir-3147	-
hsa-miR-3148	hsa-mir-3148	-
hsa-miR-3149	hsa-mir-3149	mir-3149
hsa-miR-3150a-3p	hsa-mir-3150a	mir-3150
hsa-miR-3150a-5p	hsa-mir-3150a	mir-3150
hsa-miR-3150b-3p	hsa-mir-3150b	mir-3150
hsa-miR-3150b-5p	hsa-mir-3150b	mir-3150
hsa-miR-3151-5p	hsa-mir-3151	mir-3151
hsa-miR-3151-3p	hsa-mir-3151	mir-3151
hsa-miR-3152-3p	hsa-mir-3152	-
hsa-miR-3152-5p	hsa-mir-3152	-
hsa-miR-3153	hsa-mir-3153	-
hsa-miR-3154	hsa-mir-3154	mir-3154
hsa-miR-3155a	hsa-mir-3155a	mir-3155
hsa-miR-3155b	hsa-mir-3155b	mir-3155
hsa-miR-3155b	hsa-mir-3155b	mir-3155
hsa-miR-3156-3p	hsa-mir-3156-1;hsa-mir-3156-2	mir-3156
hsa-miR-3156-5p	hsa-mir-3156-1;hsa-mir-3156-2;hsa-mir-3156-3	mir-3156
hsa-miR-3156-3p	hsa-mir-3156-1;hsa-mir-3156-2	mir-3156
hsa-miR-3156-5p	hsa-mir-3156-1;hsa-mir-3156-2;hsa-mir-3156-3	mir-3156
hsa-miR-3156-5p	hsa-mir-3156-1;hsa-mir-3156-2;hsa-mir-3156-3	mir-3156
hsa-miR-3157-5p	hsa-mir-3157	-
hsa-miR-3157-3p	hsa-mir-3157	-
hsa-miR-3158-3p	hsa-mir-3158-1;hsa-mir-3158-2	mir-3158
hsa-miR-3158-5p	hsa-mir-3158-1;hsa-mir-3158-2	mir-3158
hsa-miR-3158-3p	hsa-mir-3158-1;hsa-mir-3158-2	mir-3158
hsa-miR-3158-5p	hsa-mir-3158-1;hsa-mir-3158-2	mir-3158
hsa-miR-3159	hsa-mir-3159	-
hsa-miR-3160-5p	hsa-mir-3160-1;hsa-mir-3160-2	mir-3160
hsa-miR-3160-3p	hsa-mir-3160-1;hsa-mir-3160-2	mir-3160
hsa-miR-3160-5p	hsa-mir-3160-1;hsa-mir-3160-2	mir-3160
hsa-miR-3160-3p	hsa-mir-3160-1;hsa-mir-3160-2	mir-3160
hsa-miR-3161	hsa-mir-3161	-
hsa-miR-3162-5p	hsa-mir-3162	-
hsa-miR-3162-3p	hsa-mir-3162	-
hsa-miR-3163	hsa-mir-3163	-
hsa-miR-3164	hsa-mir-3164	-
hsa-miR-3165	hsa-mir-3165	mir-3165
hsa-miR-3166	hsa-mir-3166	-
hsa-miR-3167	hsa-mir-3167	mir-3167
hsa-miR-3168	hsa-mir-3168	-
hsa-miR-3169	hsa-mir-3169	-
hsa-miR-3170	hsa-mir-3170	mir-3170
hsa-miR-3171	hsa-mir-3171	-
hsa-miR-3173-3p	hsa-mir-3173	mir-3173
hsa-miR-3173-5p	hsa-mir-3173	mir-3173
hsa-miR-3174	hsa-mir-3174	mir-3174
hsa-miR-3175	hsa-mir-3175	-
hsa-miR-3176	hsa-mir-3176	-
hsa-miR-3177-3p	hsa-mir-3177	-
hsa-miR-3177-5p	hsa-mir-3177	-
hsa-miR-3178	hsa-mir-3178	-
hsa-miR-3179	hsa-mir-3179-1;hsa-mir-3179-2;hsa-mir-3179-3;hsa-mir-3179-4	mir-3179
hsa-miR-3179	hsa-mir-3179-1;hsa-mir-3179-2;hsa-mir-3179-3;hsa-mir-3179-4	mir-3179
hsa-miR-3179	hsa-mir-3179-1;hsa-mir-3179-2;hsa-mir-3179-3;hsa-mir-3179-4	mir-3179
hsa-miR-3179	hsa-mir-3179-1;hsa-mir-3179-2;hsa-mir-3179-3;hsa-mir-3179-4	mir-3179
hsa-miR-3180	hsa-mir-3180-4;hsa-mir-3180-5	mir-3180
hsa-miR-3180-3p	hsa-mir-3180-1;hsa-mir-3180-2;hsa-mir-3180-3	mir-3180
hsa-miR-3180-5p	hsa-mir-3180-1;hsa-mir-3180-2;hsa-mir-3180-3	mir-3180
hsa-miR-3180	hsa-mir-3180-4;hsa-mir-3180-5	mir-3180
hsa-miR-3180-3p	hsa-mir-3180-1;hsa-mir-3180-2;hsa-mir-3180-3	mir-3180
hsa-miR-3180-5p	hsa-mir-3180-1;hsa-mir-3180-2;hsa-mir-3180-3	mir-3180
hsa-miR-3180	hsa-mir-3180-4;hsa-mir-3180-5	mir-3180
hsa-miR-3180-3p	hsa-mir-3180-1;hsa-mir-3180-2;hsa-mir-3180-3	mir-3180
hsa-miR-3180-5p	hsa-mir-3180-1;hsa-mir-3180-2;hsa-mir-3180-3	mir-3180
hsa-miR-3180	hsa-mir-3180-4;hsa-mir-3180-5	mir-3180
hsa-miR-3180-3p	hsa-mir-3180-1;hsa-mir-3180-2;hsa-mir-3180-3	mir-3180
hsa-miR-3180	hsa-mir-3180-4;hsa-mir-3180-5	mir-3180
hsa-miR-3180-3p	hsa-mir-3180-1;hsa-mir-3180-2;hsa-mir-3180-3	mir-3180
hsa-miR-3181	hsa-mir-3181	-
hsa-miR-3182	hsa-mir-3182	-
hsa-miR-3183	hsa-mir-3183	-
hsa-miR-3184-3p	hsa-mir-3184	-
hsa-miR-3184-5p	hsa-mir-3184	-
hsa-miR-3185	hsa-mir-3185	-
hsa-miR-3186-5p	hsa-mir-3186	-
hsa-miR-3186-3p	hsa-mir-3186	-
hsa-miR-3187-3p	hsa-mir-3187	-
hsa-miR-3187-5p	hsa-mir-3187	-
hsa-miR-3188	hsa-mir-3188	mir-3188
hsa-miR-3189-3p	hsa-mir-3189	-
hsa-miR-3189-5p	hsa-mir-3189	-
hsa-miR-3190-5p	hsa-mir-3190	mir-3190
hsa-miR-3190-3p	hsa-mir-3190	mir-3190
hsa-miR-3191-5p	hsa-mir-3191	mir-3190
hsa-miR-3191-3p	hsa-mir-3191	mir-3190
hsa-miR-3192-5p	hsa-mir-3192	mir-3192
hsa-miR-3192-3p	hsa-mir-3192	mir-3192
hsa-miR-3193	hsa-mir-3193	mir-3193
hsa-miR-3194-3p	hsa-mir-3194	-
hsa-miR-3194-5p	hsa-mir-3194	-
hsa-miR-3195	hsa-mir-3195	-
hsa-miR-3196	hsa-mir-3196	-
hsa-miR-3197	hsa-mir-3197	-
hsa-miR-3198	hsa-mir-3198-1;hsa-mir-3198-2	mir-3198
hsa-miR-3198	hsa-mir-3198-1;hsa-mir-3198-2	mir-3198
hsa-miR-3199	hsa-mir-3199-1;hsa-mir-3199-2	mir-3199
hsa-miR-3199	hsa-mir-3199-1;hsa-mir-3199-2	mir-3199
hsa-miR-32-5p	hsa-mir-32	mir-32
hsa-miR-32-3p	hsa-mir-32	mir-32
hsa-miR-3200-5p	hsa-mir-3200	mir-3200
hsa-miR-3200-3p	hsa-mir-3200	mir-3200
hsa-miR-3201	hsa-mir-3201	-
hsa-miR-3202	hsa-mir-3202-1;hsa-mir-3202-2	mir-3202
hsa-miR-3202	hsa-mir-3202-1;hsa-mir-3202-2	mir-3202
hsa-miR-320a	hsa-mir-320a	mir-320
hsa-miR-320b	hsa-mir-320b-1;hsa-mir-320b-2	mir-320
hsa-miR-320b	hsa-mir-320b-1;hsa-mir-320b-2	mir-320
hsa-miR-320c	hsa-mir-320c-1;hsa-mir-320c-2	mir-320
hsa-miR-320c	hsa-mir-320c-1;hsa-mir-320c-2	mir-320
hsa-miR-320d	hsa-mir-320d-1;hsa-mir-320d-2	mir-320
hsa-miR-320d	hsa-mir-320d-1;hsa-mir-320d-2	mir-320
hsa-miR-320e	hsa-mir-320e	mir-320
hsa-miR-323a-3p	hsa-mir-323a	mir-154
hsa-miR-323a-5p	hsa-mir-323a	mir-154
hsa-miR-323b-3p	hsa-mir-323b	mir-154
hsa-miR-323b-5p	hsa-mir-323b	mir-154
hsa-miR-324-3p	hsa-mir-324	mir-324
hsa-miR-324-5p	hsa-mir-324	mir-324
hsa-miR-325	hsa-mir-325	mir-325
hsa-miR-326	hsa-mir-326	mir-326
hsa-miR-328-3p	hsa-mir-328	mir-328
hsa-miR-328-5p	hsa-mir-328	mir-328
hsa-miR-329-3p	hsa-mir-329-1;hsa-mir-329-2	mir-329
hsa-miR-329-5p	hsa-mir-329-1;hsa-mir-329-2	mir-329
hsa-miR-329-3p	hsa-mir-329-1;hsa-mir-329-2	mir-329
hsa-miR-329-5p	hsa-mir-329-1;hsa-mir-329-2	mir-329
hsa-miR-330-5p	hsa-mir-330	mir-330
hsa-miR-330-3p	hsa-mir-330	mir-330
hsa-miR-331-5p	hsa-mir-331	mir-331
hsa-miR-331-3p	hsa-mir-331	mir-331
hsa-miR-335-5p	hsa-mir-335	mir-335
hsa-miR-335-3p	hsa-mir-335	mir-335
hsa-miR-337-3p	hsa-mir-337	mir-337
hsa-miR-337-5p	hsa-mir-337	mir-337
hsa-miR-338-5p	hsa-mir-338	mir-338
hsa-miR-338-3p	hsa-mir-338	mir-338
hsa-miR-339-5p	hsa-mir-339	mir-339
hsa-miR-339-3p	hsa-mir-339	mir-339
hsa-miR-33a-5p	hsa-mir-33a	mir-33
hsa-miR-33a-3p	hsa-mir-33a	mir-33
hsa-miR-33b-5p	hsa-mir-33b	mir-33
hsa-miR-33b-3p	hsa-mir-33b	mir-33
hsa-miR-340-3p	hsa-mir-340	mir-340
hsa-miR-340-5p	hsa-mir-340	mir-340
hsa-miR-342-5p	hsa-mir-342	mir-342
hsa-miR-342-3p	hsa-mir-342	mir-342
hsa-miR-345-5p	hsa-mir-345	mir-345
hsa-miR-345-3p	hsa-mir-345	mir-345
hsa-miR-346	hsa-mir-346	mir-346
hsa-miR-34a-3p	hsa-mir-34a	mir-34
hsa-miR-34a-5p	hsa-mir-34a	mir-34
hsa-miR-34b-3p	hsa-mir-34b	mir-34
hsa-miR-34b-5p	hsa-mir-34b	mir-34
hsa-miR-34c-5p	hsa-mir-34c	mir-34
hsa-miR-34c-3p	hsa-mir-34c	mir-34
hsa-miR-3529-5p	hsa-mir-3529	mir-3529
hsa-miR-3529-3p	hsa-mir-3529	mir-3529
hsa-miR-3591-5p	hsa-mir-3591	mir-122
hsa-miR-3591-3p	hsa-mir-3591	mir-122
hsa-miR-3605-5p	hsa-mir-3605	mir-3605
hsa-miR-3605-3p	hsa-mir-3605	mir-3605
hsa-miR-3606-3p	hsa-mir-3606	-
hsa-miR-3606-5p	hsa-mir-3606	-
hsa-miR-3607-3p	hsa-mir-3607	mir-3607
hsa-miR-3607-5p	hsa-mir-3607	mir-3607
hsa-miR-3609	hsa-mir-3609	-
hsa-miR-361-5p	hsa-mir-361	mir-361
hsa-miR-361-3p	hsa-mir-361	mir-361
hsa-miR-3610	hsa-mir-3610	-
hsa-miR-3611	hsa-mir-3611	-
hsa-miR-3612	hsa-mir-3612	mir-3612
hsa-miR-3613-5p	hsa-mir-3613	mir-3613
hsa-miR-3613-3p	hsa-mir-3613	mir-3613
hsa-miR-3614-5p	hsa-mir-3614	-
hsa-miR-3614-3p	hsa-mir-3614	-
hsa-miR-3615	hsa-mir-3615	mir-3615
hsa-miR-3616-3p	hsa-mir-3616	-
hsa-miR-3616-5p	hsa-mir-3616	-
hsa-miR-3617-5p	hsa-mir-3617	mir-3617
hsa-miR-3617-3p	hsa-mir-3617	mir-3617
hsa-miR-3618	hsa-mir-3618	mir-3618
hsa-miR-3619-5p	hsa-mir-3619	-
hsa-miR-3619-3p	hsa-mir-3619	-
hsa-miR-362-3p	hsa-mir-362	mir-362
hsa-miR-362-5p	hsa-mir-362	mir-362
hsa-miR-3620-3p	hsa-mir-3620	-
hsa-miR-3620-5p	hsa-mir-3620	-
hsa-miR-3621	hsa-mir-3621	-
hsa-miR-3622a-5p	hsa-mir-3622a	mir-3622
hsa-miR-3622a-3p	hsa-mir-3622a	mir-3622
hsa-miR-3622b-5p	hsa-mir-3622b	mir-3622
hsa-miR-3622b-3p	hsa-mir-3622b	mir-3622
hsa-miR-363-3p	hsa-mir-363	mir-363
hsa-miR-363-5p	hsa-mir-363	mir-363
hsa-miR-3646	hsa-mir-3646	-
hsa-miR-3648	hsa-mir-3648-1;hsa-mir-3648-2	mir-3648
hsa-miR-3648	hsa-mir-3648-1;hsa-mir-3648-2	mir-3648
hsa-miR-3649	hsa-mir-3649	-
hsa-miR-3650	hsa-mir-3650	-
hsa-miR-3651	hsa-mir-3651	-
hsa-miR-3652	hsa-mir-3652	-
hsa-miR-3653-5p	hsa-mir-3653	-
hsa-miR-3653-3p	hsa-mir-3653	-
hsa-miR-3654	hsa-mir-3654	-
hsa-miR-3655	hsa-mir-3655	-
hsa-miR-3656	hsa-mir-3656	-
hsa-miR-3657	hsa-mir-3657	-
hsa-miR-3658	hsa-mir-3658	-
hsa-miR-3659	hsa-mir-3659	-
hsa-miR-365b-3p	hsa-mir-365b	mir-365
hsa-miR-365a-3p	hsa-mir-365a	mir-365
hsa-miR-365a-5p	hsa-mir-365a	mir-365
hsa-miR-365b-3p	hsa-mir-365b	mir-365
hsa-miR-365a-3p	hsa-mir-365a	mir-365
hsa-miR-365b-5p	hsa-mir-365b	mir-365
hsa-miR-3660	hsa-mir-3660	mir-3660
hsa-miR-3661	hsa-mir-3661	mir-3661
hsa-miR-3662	hsa-mir-3662	-
hsa-miR-3663-3p	hsa-mir-3663	-
hsa-miR-3663-5p	hsa-mir-3663	-
hsa-miR-3664-3p	hsa-mir-3664	mir-3664
hsa-miR-3664-5p	hsa-mir-3664	mir-3664
hsa-miR-3665	hsa-mir-3665	-
hsa-miR-3666	hsa-mir-3666	-
hsa-miR-3667-5p	hsa-mir-3667	-
hsa-miR-3667-3p	hsa-mir-3667	-
hsa-miR-3668	hsa-mir-3668	-
hsa-miR-367-5p	hsa-mir-367	mir-367
hsa-miR-367-3p	hsa-mir-367	mir-367
hsa-miR-3670	hsa-mir-3670-1;hsa-mir-3670-2;hsa-mir-3670-3;hsa-mir-3670-4	mir-3670
hsa-miR-3670	hsa-mir-3670-1;hsa-mir-3670-2;hsa-mir-3670-3;hsa-mir-3670-4	mir-3670
hsa-miR-3670	hsa-mir-3670-1;hsa-mir-3670-2;hsa-mir-3670-3;hsa-mir-3670-4	mir-3670
hsa-miR-3670	hsa-mir-3670-1;hsa-mir-3670-2;hsa-mir-3670-3;hsa-mir-3670-4	mir-3670
hsa-miR-3671	hsa-mir-3671	-
hsa-miR-3672	hsa-mir-3672	-
hsa-miR-3674	hsa-mir-3674	-
hsa-miR-3675-3p	hsa-mir-3675	-
hsa-miR-3675-5p	hsa-mir-3675	-
hsa-miR-3677-3p	hsa-mir-3677	-
hsa-miR-3677-5p	hsa-mir-3677	-
hsa-miR-3678-3p	hsa-mir-3678	-
hsa-miR-3678-5p	hsa-mir-3678	-
hsa-miR-3679-3p	hsa-mir-3679	-
hsa-miR-3679-5p	hsa-mir-3679	-
hsa-miR-3680-3p	hsa-mir-3680-1;hsa-mir-3680-2	mir-3680
hsa-miR-3680-5p	hsa-mir-3680-1;hsa-mir-3680-2	mir-3680
hsa-miR-3680-3p	hsa-mir-3680-1;hsa-mir-3680-2	mir-3680
hsa-miR-3680-5p	hsa-mir-3680-1;hsa-mir-3680-2	mir-3680
hsa-miR-3681-5p	hsa-mir-3681	-
hsa-miR-3681-3p	hsa-mir-3681	-
hsa-miR-3682-3p	hsa-mir-3682	-
hsa-miR-3682-5p	hsa-mir-3682	-
hsa-miR-3683	hsa-mir-3683	-
hsa-miR-3684	hsa-mir-3684	-
hsa-miR-3685	hsa-mir-3685	-
hsa-miR-3686	hsa-mir-3686	-
hsa-miR-3687	hsa-mir-3687-1;hsa-mir-3687-2	mir-3687
hsa-miR-3687	hsa-mir-3687-1;hsa-mir-3687-2	mir-3687
hsa-miR-3688-5p	hsa-mir-3688-1;hsa-mir-3688-2	mir-3688
hsa-miR-3688-3p	hsa-mir-3688-1;hsa-mir-3688-2	mir-3688
hsa-miR-3688-5p	hsa-mir-3688-1;hsa-mir-3688-2	mir-3688
hsa-miR-3688-3p	hsa-mir-3688-1;hsa-mir-3688-2	mir-3688
hsa-miR-3689b-5p	hsa-mir-3689b	mir-3689
hsa-miR-3689a-3p	hsa-mir-3689a	mir-3689
hsa-miR-3689a-5p	hsa-mir-3689a	mir-3689
hsa-miR-3689e	hsa-mir-3689e	mir-3689
hsa-miR-3689b-5p	hsa-mir-3689b	mir-3689
hsa-miR-3689c	hsa-mir-3689c	mir-3689
hsa-miR-3689a-5p	hsa-mir-3689a	mir-3689
hsa-miR-3689e	hsa-mir-3689e	mir-3689
hsa-miR-3689b-3p	hsa-mir-3689b	mir-3689
hsa-miR-3689a-3p	hsa-mir-3689a	mir-3689
hsa-miR-3689c	hsa-mir-3689c	mir-3689
hsa-miR-3689b-3p	hsa-mir-3689b	mir-3689
hsa-miR-3689d	hsa-mir-3689d-1;hsa-mir-3689d-2	mir-3689
hsa-miR-3689d	hsa-mir-3689d-1;hsa-mir-3689d-2	mir-3689
hsa-miR-3689b-5p	hsa-mir-3689b	mir-3689
hsa-miR-3689a-5p	hsa-mir-3689a	mir-3689
hsa-miR-3689e	hsa-mir-3689e	mir-3689
hsa-miR-3689f	hsa-mir-3689f	mir-3689
hsa-miR-369-5p	hsa-mir-369	mir-154
hsa-miR-369-3p	hsa-mir-369	mir-154
hsa-miR-3690	hsa-mir-3690-1;hsa-mir-3690-2	mir-3690
hsa-miR-3690	hsa-mir-3690-1;hsa-mir-3690-2	mir-3690
hsa-miR-3691-3p	hsa-mir-3691	-
hsa-miR-3691-5p	hsa-mir-3691	-
hsa-miR-3692-3p	hsa-mir-3692	-
hsa-miR-3692-5p	hsa-mir-3692	-
hsa-miR-370-5p	hsa-mir-370	mir-370
hsa-miR-370-3p	hsa-mir-370	mir-370
hsa-miR-3713	hsa-mir-3713	-
hsa-miR-3714	hsa-mir-3714	-
hsa-miR-371a-3p	hsa-mir-371a	mir-290
hsa-miR-371a-5p	hsa-mir-371a	mir-290
hsa-miR-371b-3p	hsa-mir-371b	mir-290
hsa-miR-371b-5p	hsa-mir-371b	mir-290
hsa-miR-372-5p	hsa-mir-372	mir-290
hsa-miR-372-3p	hsa-mir-372	mir-290
hsa-miR-373-3p	hsa-mir-373	mir-373
hsa-miR-373-5p	hsa-mir-373	mir-373
hsa-miR-374a-3p	hsa-mir-374a	mir-374
hsa-miR-374a-5p	hsa-mir-374a	mir-374
hsa-miR-374b-5p	hsa-mir-374b	mir-374
hsa-miR-374b-3p	hsa-mir-374b	mir-374
hsa-miR-374c-3p	hsa-mir-374c	mir-374
hsa-miR-374c-5p	hsa-mir-374c	mir-374
hsa-miR-375	hsa-mir-375	mir-375
hsa-miR-376a-5p	hsa-mir-376a-1	mir-368
hsa-miR-376a-3p	hsa-mir-376a-1;hsa-mir-376a-2	mir-368
hsa-miR-376a-2-5p	hsa-mir-376a-2	mir-368
hsa-miR-376a-3p	hsa-mir-376a-1;hsa-mir-376a-2	mir-368
hsa-miR-376b-5p	hsa-mir-376b	mir-368
hsa-miR-376b-3p	hsa-mir-376b	mir-368
hsa-miR-376c-5p	hsa-mir-376c	mir-368
hsa-miR-376c-3p	hsa-mir-376c	mir-368
hsa-miR-377-5p	hsa-mir-377	mir-154
hsa-miR-377-3p	hsa-mir-377	mir-154
hsa-miR-378a-3p	hsa-mir-378a	mir-378
hsa-miR-378a-5p	hsa-mir-378a	mir-378
hsa-miR-378b	hsa-mir-378b	mir-378
hsa-miR-378c	hsa-mir-378c	-
hsa-miR-378d	hsa-mir-378d-2;hsa-mir-378d-1	mir-378
hsa-miR-378d	hsa-mir-378d-2;hsa-mir-378d-1	mir-378
hsa-miR-378e	hsa-mir-378e	mir-378
hsa-miR-378f	hsa-mir-378f	-
hsa-miR-378g	hsa-mir-378g	-
hsa-miR-378h	hsa-mir-378h	-
hsa-miR-378i	hsa-mir-378i	-
hsa-miR-378j	hsa-mir-378j	mir-378_2
hsa-miR-379-5p	hsa-mir-379	mir-379
hsa-miR-379-3p	hsa-mir-379	mir-379
hsa-miR-380-3p	hsa-mir-380	mir-379
hsa-miR-380-5p	hsa-mir-380	mir-379
hsa-miR-381-5p	hsa-mir-381	mir-154
hsa-miR-381-3p	hsa-mir-381	mir-154
hsa-miR-382-5p	hsa-mir-382	mir-154
hsa-miR-382-3p	hsa-mir-382	mir-154
hsa-miR-383-3p	hsa-mir-383	mir-383
hsa-miR-383-5p	hsa-mir-383	mir-383
hsa-miR-384	hsa-mir-384	mir-384
hsa-miR-3907	hsa-mir-3907	-
hsa-miR-3908	hsa-mir-3908	-
hsa-miR-3909	hsa-mir-3909	-
hsa-miR-3910	hsa-mir-3910-1;hsa-mir-3910-2	mir-3910
hsa-miR-3910	hsa-mir-3910-1;hsa-mir-3910-2	mir-3910
hsa-miR-3911	hsa-mir-3911	-
hsa-miR-3912-5p	hsa-mir-3912	mir-3912
hsa-miR-3912-3p	hsa-mir-3912	mir-3912
hsa-miR-3913-3p	hsa-mir-3913-1;hsa-mir-3913-2	mir-3913
hsa-miR-3913-5p	hsa-mir-3913-1;hsa-mir-3913-2	mir-3913
hsa-miR-3913-3p	hsa-mir-3913-1;hsa-mir-3913-2	mir-3913
hsa-miR-3913-5p	hsa-mir-3913-1;hsa-mir-3913-2	mir-3913
hsa-miR-3914	hsa-mir-3914-1;hsa-mir-3914-2	mir-3914
hsa-miR-3914	hsa-mir-3914-1;hsa-mir-3914-2	mir-3914
hsa-miR-3915	hsa-mir-3915	-
hsa-miR-3916	hsa-mir-3916	-
hsa-miR-3917	hsa-mir-3917	-
hsa-miR-3918	hsa-mir-3918	-
hsa-miR-3919	hsa-mir-3919	-
hsa-miR-3920	hsa-mir-3920	-
hsa-miR-3921	hsa-mir-3921	-
hsa-miR-3922-3p	hsa-mir-3922	-
hsa-miR-3922-5p	hsa-mir-3922	-
hsa-miR-3923	hsa-mir-3923	mir-3923
hsa-miR-3924	hsa-mir-3924	-
hsa-miR-3925-3p	hsa-mir-3925	-
hsa-miR-3925-5p	hsa-mir-3925	-
hsa-miR-3926	hsa-mir-3926-1;hsa-mir-3926-2	mir-3926
hsa-miR-3926	hsa-mir-3926-1;hsa-mir-3926-2	mir-3926
hsa-miR-3927-3p	hsa-mir-3927	mir-3927
hsa-miR-3927-5p	hsa-mir-3927	mir-3927
hsa-miR-3928-3p	hsa-mir-3928	-
hsa-miR-3928-5p	hsa-mir-3928	-
hsa-miR-3929	hsa-mir-3929	-
hsa-miR-3934-5p	hsa-mir-3934	mir-3934
hsa-miR-3934-3p	hsa-mir-3934	mir-3934
hsa-miR-3935	hsa-mir-3935	-
hsa-miR-3936	hsa-mir-3936	-
hsa-miR-3937	hsa-mir-3937	mir-3937
hsa-miR-3938	hsa-mir-3938	mir-3938
hsa-miR-3939	hsa-mir-3939	-
hsa-miR-3940-5p	hsa-mir-3940	mir-3940
hsa-miR-3940-3p	hsa-mir-3940	mir-3940
hsa-miR-3941	hsa-mir-3941	-
hsa-miR-3942-3p	hsa-mir-3942	-
hsa-miR-3942-5p	hsa-mir-3942	-
hsa-miR-3943	hsa-mir-3943	mir-3943
hsa-miR-3944-3p	hsa-mir-3944	-
hsa-miR-3944-5p	hsa-mir-3944	-
hsa-miR-3945	hsa-mir-3945	-
hsa-miR-3960	hsa-mir-3960	mir-3960
hsa-miR-3972	hsa-mir-3972	-
hsa-miR-3973	hsa-mir-3973	-
hsa-miR-3974	hsa-mir-3974	-
hsa-miR-3975	hsa-mir-3975	-
hsa-miR-3976	hsa-mir-3976	-
hsa-miR-3977	hsa-mir-3977	-
hsa-miR-3978	hsa-mir-3978	-
hsa-miR-409-3p	hsa-mir-409	mir-154
hsa-miR-409-5p	hsa-mir-409	mir-154
hsa-miR-410-5p	hsa-mir-410	mir-154
hsa-miR-410-3p	hsa-mir-410	mir-154
hsa-miR-411-3p	hsa-mir-411	mir-379
hsa-miR-411-5p	hsa-mir-411	mir-379
hsa-miR-412-3p	hsa-mir-412	mir-412
hsa-miR-412-5p	hsa-mir-412	mir-412
hsa-miR-421	hsa-mir-421	mir-95
hsa-miR-422a	hsa-mir-422a	mir-422
hsa-miR-423-5p	hsa-mir-423	mir-423
hsa-miR-423-3p	hsa-mir-423	mir-423
hsa-miR-424-3p	hsa-mir-424	mir-322
hsa-miR-424-5p	hsa-mir-424	mir-322
hsa-miR-425-5p	hsa-mir-425	mir-425
hsa-miR-425-3p	hsa-mir-425	mir-425
hsa-miR-4251	hsa-mir-4251	-
hsa-miR-4252	hsa-mir-4252	-
hsa-miR-4253	hsa-mir-4253	-
hsa-miR-4254	hsa-mir-4254	-
hsa-miR-4255	hsa-mir-4255	-
hsa-miR-4256	hsa-mir-4256	-
hsa-miR-4257	hsa-mir-4257	-
hsa-miR-4258	hsa-mir-4258	-
hsa-miR-4259	hsa-mir-4259	-
hsa-miR-4260	hsa-mir-4260	-
hsa-miR-4261	hsa-mir-4261	-
hsa-miR-4262	hsa-mir-4262	-
hsa-miR-4263	hsa-mir-4263	-
hsa-miR-4264	hsa-mir-4264	-
hsa-miR-4265	hsa-mir-4265	-
hsa-miR-4266	hsa-mir-4266	-
hsa-miR-4267	hsa-mir-4267	-
hsa-miR-4268	hsa-mir-4268	-
hsa-miR-4269	hsa-mir-4269	-
hsa-miR-4270	hsa-mir-4270	-
hsa-miR-4271	hsa-mir-4271	-
hsa-miR-4272	hsa-mir-4272	-
hsa-miR-4273	hsa-mir-4273	-
hsa-miR-4274	hsa-mir-4274	-
hsa-miR-4275	hsa-mir-4275	-
hsa-miR-4276	hsa-mir-4276	-
hsa-miR-4277	hsa-mir-4277	-
hsa-miR-4278	hsa-mir-4278	-
hsa-miR-4279	hsa-mir-4279	-
hsa-miR-4280	hsa-mir-4280	-
hsa-miR-4281	hsa-mir-4281	-
hsa-miR-4282	hsa-mir-4282	-
hsa-miR-4283	hsa-mir-4283-1;hsa-mir-4283-2	mir-4283
hsa-miR-4283	hsa-mir-4283-1;hsa-mir-4283-2	mir-4283
hsa-miR-4284	hsa-mir-4284	-
hsa-miR-4285	hsa-mir-4285	-
hsa-miR-4286	hsa-mir-4286	-
hsa-miR-4287	hsa-mir-4287	-
hsa-miR-4288	hsa-mir-4288	-
hsa-miR-4289	hsa-mir-4289	-
hsa-miR-429	hsa-mir-429	mir-8
hsa-miR-4290	hsa-mir-4290	-
hsa-miR-4291	hsa-mir-4291	-
hsa-miR-4292	hsa-mir-4292	-
hsa-miR-4293	hsa-mir-4293	-
hsa-miR-4294	hsa-mir-4294	-
hsa-miR-4295	hsa-mir-4295	-
hsa-miR-4296	hsa-mir-4296	-
hsa-miR-4297	hsa-mir-4297	-
hsa-miR-4298	hsa-mir-4298	-
hsa-miR-4299	hsa-mir-4299	-
hsa-miR-4300	hsa-mir-4300	-
hsa-miR-4301	hsa-mir-4301	-
hsa-miR-4302	hsa-mir-4302	-
hsa-miR-4303	hsa-mir-4303	-
hsa-miR-4304	hsa-mir-4304	-
hsa-miR-4305	hsa-mir-4305	-
hsa-miR-4306	hsa-mir-4306	-
hsa-miR-4307	hsa-mir-4307	-
hsa-miR-4308	hsa-mir-4308	-
hsa-miR-4309	hsa-mir-4309	-
hsa-miR-431-5p	hsa-mir-431	mir-431
hsa-miR-431-3p	hsa-mir-431	mir-431
hsa-miR-4310	hsa-mir-4310	-
hsa-miR-4311	hsa-mir-4311	-
hsa-miR-4312	hsa-mir-4312	-
hsa-miR-4313	hsa-mir-4313	-
hsa-miR-4314	hsa-mir-4314	-
hsa-miR-4315	hsa-mir-4315-1;hsa-mir-4315-2	mir-4315
hsa-miR-4315	hsa-mir-4315-1;hsa-mir-4315-2	mir-4315
hsa-miR-4316	hsa-mir-4316	-
hsa-miR-4317	hsa-mir-4317	-
hsa-miR-4318	hsa-mir-4318	-
hsa-miR-4319	hsa-mir-4319	-
hsa-miR-432-5p	hsa-mir-432	mir-432
hsa-miR-432-3p	hsa-mir-432	mir-432
hsa-miR-4320	hsa-mir-4320	-
hsa-miR-4321	hsa-mir-4321	-
hsa-miR-4322	hsa-mir-4322	-
hsa-miR-4323	hsa-mir-4323	-
hsa-miR-4324	hsa-mir-4324	-
hsa-miR-4325	hsa-mir-4325	-
hsa-miR-4326	hsa-mir-4326	-
hsa-miR-4327	hsa-mir-4327	-
hsa-miR-4328	hsa-mir-4328	-
hsa-miR-4329	hsa-mir-4329	-
hsa-miR-433-5p	hsa-mir-433	mir-433
hsa-miR-433-3p	hsa-mir-433	mir-433
hsa-miR-4330	hsa-mir-4330	-
hsa-miR-4417	hsa-mir-4417	-
hsa-miR-4418	hsa-mir-4418	-
hsa-miR-4419a	hsa-mir-4419a	-
hsa-miR-4419b	hsa-mir-4419b	-
hsa-miR-4420	hsa-mir-4420	-
hsa-miR-4421	hsa-mir-4421	mir-4421
hsa-miR-4422	hsa-mir-4422	-
hsa-miR-4423-3p	hsa-mir-4423	mir-4423
hsa-miR-4423-5p	hsa-mir-4423	mir-4423
hsa-miR-4424	hsa-mir-4424	-
hsa-miR-4425	hsa-mir-4425	-
hsa-miR-4426	hsa-mir-4426	-
hsa-miR-4427	hsa-mir-4427	mir-4427
hsa-miR-4428	hsa-mir-4428	mir-4428
hsa-miR-4429	hsa-mir-4429	mir-4429
hsa-miR-4430	hsa-mir-4430	-
hsa-miR-4431	hsa-mir-4431	-
hsa-miR-4432	hsa-mir-4432	-
hsa-miR-4433a-5p	hsa-mir-4433a	mir-4433
hsa-miR-4433a-3p	hsa-mir-4433a	mir-4433
hsa-miR-4433b-3p	hsa-mir-4433b	mir-4433
hsa-miR-4433b-5p	hsa-mir-4433b	mir-4433
hsa-miR-4434	hsa-mir-4434	-
hsa-miR-4435	hsa-mir-4435-1;hsa-mir-4435-2	mir-4435
hsa-miR-4435	hsa-mir-4435-1;hsa-mir-4435-2	mir-4435
hsa-miR-4436a	hsa-mir-4436a	mir-4436
hsa-miR-4436b-5p	hsa-mir-4436b-1;hsa-mir-4436b-2	mir-4436
hsa-miR-4436b-3p	hsa-mir-4436b-1;hsa-mir-4436b-2	mir-4436
hsa-miR-4436b-5p	hsa-mir-4436b-1;hsa-mir-4436b-2	mir-4436
hsa-miR-4436b-3p	hsa-mir-4436b-1;hsa-mir-4436b-2	mir-4436
hsa-miR-4437	hsa-mir-4437	-
hsa-miR-4438	hsa-mir-4438	-
hsa-miR-4439	hsa-mir-4439	-
hsa-miR-4440	hsa-mir-4440	-
hsa-miR-4441	hsa-mir-4441	-
hsa-miR-4442	hsa-mir-4442	-
hsa-miR-4443	hsa-mir-4443	-
hsa-miR-4444	hsa-mir-4444-1;hsa-mir-4444-2	mir-4444
hsa-miR-4444	hsa-mir-4444-1;hsa-mir-4444-2	mir-4444
hsa-miR-4445-3p	hsa-mir-4445	-
hsa-miR-4445-5p	hsa-mir-4445	-
hsa-miR-4446-3p	hsa-mir-4446	mir-4446
hsa-miR-4446-5p	hsa-mir-4446	mir-4446
hsa-miR-4447	hsa-mir-4447	-
hsa-miR-4448	hsa-mir-4448	-
hsa-miR-4449	hsa-mir-4449	mir-4449
hsa-miR-4450	hsa-mir-4450	-
hsa-miR-4451	hsa-mir-4451	mir-4451
hsa-miR-4452	hsa-mir-4452	-
hsa-miR-4453	hsa-mir-4453	-
hsa-miR-4454	hsa-mir-4454	-
hsa-miR-4455	hsa-mir-4455	-
hsa-miR-4456	hsa-mir-4456	-
hsa-miR-4457	hsa-mir-4457	-
hsa-miR-4458	hsa-mir-4458	-
hsa-miR-4459	hsa-mir-4459	-
hsa-miR-4460	hsa-mir-4460	-
hsa-miR-4461	hsa-mir-4461	-
hsa-miR-4462	hsa-mir-4462	-
hsa-miR-4463	hsa-mir-4463	-
hsa-miR-4464	hsa-mir-4464	-
hsa-miR-4465	hsa-mir-4465	-
hsa-miR-4466	hsa-mir-4466	-
hsa-miR-4467	hsa-mir-4467	-
hsa-miR-4468	hsa-mir-4468	-
hsa-miR-4469	hsa-mir-4469	-
hsa-miR-4470	hsa-mir-4470	-
hsa-miR-4471	hsa-mir-4471	-
hsa-miR-4472	hsa-mir-4472-1;hsa-mir-4472-2	-
hsa-miR-4472	hsa-mir-4472-1;hsa-mir-4472-2	-
hsa-miR-4473	hsa-mir-4473	-
hsa-miR-4474-5p	hsa-mir-4474	-
hsa-miR-4474-3p	hsa-mir-4474	-
hsa-miR-4475	hsa-mir-4475	-
hsa-miR-4476	hsa-mir-4476	-
hsa-miR-4477a	hsa-mir-4477a	mir-4477
hsa-miR-4477b	hsa-mir-4477b	mir-4477
hsa-miR-4478	hsa-mir-4478	-
hsa-miR-4479	hsa-mir-4479	-
hsa-miR-448	hsa-mir-448	mir-448
hsa-miR-4480	hsa-mir-4480	-
hsa-miR-4481	hsa-mir-4481	-
hsa-miR-4482-3p	hsa-mir-4482	-
hsa-miR-4482-5p	hsa-mir-4482	-
hsa-miR-4483	hsa-mir-4483	-
hsa-miR-4484	hsa-mir-4484	mir-4484
hsa-miR-4485-5p	hsa-mir-4485	-
hsa-miR-4485-3p	hsa-mir-4485	-
hsa-miR-4486	hsa-mir-4486	-
hsa-miR-4487	hsa-mir-4487	-
hsa-miR-4487	hsa-mir-4487	-
hsa-miR-4488	hsa-mir-4488	mir-4488
hsa-miR-4489	hsa-mir-4489	-
hsa-miR-4490	hsa-mir-4490	-
hsa-miR-4491	hsa-mir-4491	-
hsa-miR-4492	hsa-mir-4492	-
hsa-miR-4493	hsa-mir-4493	-
hsa-miR-4494	hsa-mir-4494	-
hsa-miR-4495	hsa-mir-4495	-
hsa-miR-4496	hsa-mir-4496	-
hsa-miR-4497	hsa-mir-4497	-
hsa-miR-4498	hsa-mir-4498	-
hsa-miR-4499	hsa-mir-4499	-
hsa-miR-449a	hsa-mir-449a	mir-449
hsa-miR-449b-5p	hsa-mir-449b	mir-449
hsa-miR-449b-3p	hsa-mir-449b	mir-449
hsa-miR-449c-5p	hsa-mir-449c	mir-449
hsa-miR-449c-3p	hsa-mir-449c	mir-449
hsa-miR-4500	hsa-mir-4500	-
hsa-miR-4501	hsa-mir-4501	-
hsa-miR-4502	hsa-mir-4502	-
hsa-miR-4503	hsa-mir-4503	-
hsa-miR-4504	hsa-mir-4504	mir-4504
hsa-miR-4505	hsa-mir-4505	-
hsa-miR-4506	hsa-mir-4506	-
hsa-miR-4507	hsa-mir-4507	-
hsa-miR-4508	hsa-mir-4508	-
hsa-miR-4509	hsa-mir-4509-1;hsa-mir-4509-2;hsa-mir-4509-3	mir-4509
hsa-miR-4509	hsa-mir-4509-1;hsa-mir-4509-2;hsa-mir-4509-3	mir-4509
hsa-miR-4509	hsa-mir-4509-1;hsa-mir-4509-2;hsa-mir-4509-3	mir-4509
hsa-miR-450a-1-3p	hsa-mir-450a-1	mir-450
hsa-miR-450a-5p	hsa-mir-450a-1;hsa-mir-450a-2	mir-450
hsa-miR-450a-5p	hsa-mir-450a-1;hsa-mir-450a-2	mir-450
hsa-miR-450a-2-3p	hsa-mir-450a-2	mir-450
hsa-miR-450b-3p	hsa-mir-450b	mir-450
hsa-miR-450b-5p	hsa-mir-450b	mir-450
hsa-miR-4510	hsa-mir-4510	mir-4510
hsa-miR-4511	hsa-mir-4511	-
hsa-miR-4512	hsa-mir-4512	-
hsa-miR-4513	hsa-mir-4513	-
hsa-miR-4514	hsa-mir-4514	-
hsa-miR-4515	hsa-mir-4515	mir-4515
hsa-miR-4516	hsa-mir-4516	-
hsa-miR-4517	hsa-mir-4517	-
hsa-miR-4518	hsa-mir-4518	-
hsa-miR-4519	hsa-mir-4519	-
hsa-miR-451a	hsa-mir-451a	mir-451
hsa-miR-451b	hsa-mir-451b	mir-451
hsa-miR-452-5p	hsa-mir-452	mir-452
hsa-miR-452-3p	hsa-mir-452	mir-452
hsa-miR-4520-3p	hsa-mir-4520-1	mir-4520
hsa-miR-4520-5p	hsa-mir-4520-1;hsa-mir-4520-2	mir-4520
hsa-miR-4520-2-3p	hsa-mir-4520-2	mir-4520
hsa-miR-4520-5p	hsa-mir-4520-1;hsa-mir-4520-2	mir-4520
hsa-miR-4521	hsa-mir-4521	-
hsa-miR-4522	hsa-mir-4522	-
hsa-miR-4523	hsa-mir-4523	mir-4523
hsa-miR-4524a-5p	hsa-mir-4524a	mir-4524
hsa-miR-4524a-3p	hsa-mir-4524a	mir-4524
hsa-miR-4524b-3p	hsa-mir-4524b	mir-4524
hsa-miR-4524b-5p	hsa-mir-4524b	mir-4524
hsa-miR-4525	hsa-mir-4525	-
hsa-miR-4526	hsa-mir-4526	mir-4526
hsa-miR-4527	hsa-mir-4527	-
hsa-miR-4528	hsa-mir-4528	-
hsa-miR-4529-5p	hsa-mir-4529	mir-4529
hsa-miR-4529-3p	hsa-mir-4529	mir-4529
hsa-miR-4530	hsa-mir-4530	-
hsa-miR-4531	hsa-mir-4531	-
hsa-miR-4532	hsa-mir-4532	-
hsa-miR-4533	hsa-mir-4533	-
hsa-miR-4534	hsa-mir-4534	-
hsa-miR-4535	hsa-mir-4535	-
hsa-miR-4536-3p	hsa-mir-4536-1;hsa-mir-4536-2	mir-4536
hsa-miR-4536-5p	hsa-mir-4536-1;hsa-mir-4536-2	mir-4536
hsa-miR-4536-3p	hsa-mir-4536-1;hsa-mir-4536-2	mir-4536
hsa-miR-4536-5p	hsa-mir-4536-1;hsa-mir-4536-2	mir-4536
hsa-miR-4537	hsa-mir-4537	-
hsa-miR-4538	hsa-mir-4538	-
hsa-miR-4539	hsa-mir-4539	-
hsa-miR-454-5p	hsa-mir-454	mir-454
hsa-miR-454-3p	hsa-mir-454	mir-454
hsa-miR-4540	hsa-mir-4540	-
hsa-miR-455-3p	hsa-mir-455	mir-455
hsa-miR-455-5p	hsa-mir-455	mir-455
hsa-miR-4632-3p	hsa-mir-4632	-
hsa-miR-4632-5p	hsa-mir-4632	-
hsa-miR-4633-5p	hsa-mir-4633	-
hsa-miR-4633-3p	hsa-mir-4633	-
hsa-miR-4634	hsa-mir-4634	-
hsa-miR-4635	hsa-mir-4635	-
hsa-miR-4636	hsa-mir-4636	-
hsa-miR-4637	hsa-mir-4637	mir-4637
hsa-miR-4638-3p	hsa-mir-4638	-
hsa-miR-4638-5p	hsa-mir-4638	-
hsa-miR-4639-5p	hsa-mir-4639	-
hsa-miR-4639-3p	hsa-mir-4639	-
hsa-miR-4640-3p	hsa-mir-4640	-
hsa-miR-4640-5p	hsa-mir-4640	-
hsa-miR-4641	hsa-mir-4641	-
hsa-miR-4642	hsa-mir-4642	-
hsa-miR-4643	hsa-mir-4643	-
hsa-miR-4644	hsa-mir-4644	-
hsa-miR-4645-5p	hsa-mir-4645	-
hsa-miR-4645-3p	hsa-mir-4645	-
hsa-miR-4646-3p	hsa-mir-4646	-
hsa-miR-4646-5p	hsa-mir-4646	-
hsa-miR-4647	hsa-mir-4647	-
hsa-miR-4648	hsa-mir-4648	-
hsa-miR-4649-5p	hsa-mir-4649	-
hsa-miR-4649-3p	hsa-mir-4649	-
hsa-miR-4650-3p	hsa-mir-4650-1;hsa-mir-4650-2	mir-4650
hsa-miR-4650-5p	hsa-mir-4650-1;hsa-mir-4650-2	mir-4650
hsa-miR-4650-3p	hsa-mir-4650-1;hsa-mir-4650-2	mir-4650
hsa-miR-4650-5p	hsa-mir-4650-1;hsa-mir-4650-2	mir-4650
hsa-miR-4651	hsa-mir-4651	-
hsa-miR-4652-5p	hsa-mir-4652	-
hsa-miR-4652-3p	hsa-mir-4652	-
hsa-miR-4653-5p	hsa-mir-4653	-
hsa-miR-4653-3p	hsa-mir-4653	-
hsa-miR-4654	hsa-mir-4654	mir-4654
hsa-miR-4655-3p	hsa-mir-4655	-
hsa-miR-4655-5p	hsa-mir-4655	-
hsa-miR-4656	hsa-mir-4656	-
hsa-miR-4657	hsa-mir-4657	mir-4657
hsa-miR-4658	hsa-mir-4658	-
hsa-miR-4659a-5p	hsa-mir-4659a	mir-4659
hsa-miR-4659a-3p	hsa-mir-4659a	mir-4659
hsa-miR-4659b-5p	hsa-mir-4659b	mir-4659
hsa-miR-4659b-3p	hsa-mir-4659b	mir-4659
hsa-miR-466	hsa-mir-466	mir-467
hsa-miR-4660	hsa-mir-4660	mir-4660
hsa-miR-4661-5p	hsa-mir-4661	-
hsa-miR-4661-3p	hsa-mir-4661	-
hsa-miR-4662a-3p	hsa-mir-4662a	mir-4662
hsa-miR-4662a-5p	hsa-mir-4662a	mir-4662
hsa-miR-4662b	hsa-mir-4662b	mir-4662
hsa-miR-4663	hsa-mir-4663	-
hsa-miR-4664-3p	hsa-mir-4664	-
hsa-miR-4664-5p	hsa-mir-4664	-
hsa-miR-4665-3p	hsa-mir-4665	-
hsa-miR-4665-5p	hsa-mir-4665	-
hsa-miR-4666a-5p	hsa-mir-4666a	-
hsa-miR-4666a-3p	hsa-mir-4666a	-
hsa-miR-4666b	hsa-mir-4666b	-
hsa-miR-4667-5p	hsa-mir-4667	mir-4667
hsa-miR-4667-3p	hsa-mir-4667	mir-4667
hsa-miR-4668-5p	hsa-mir-4668	-
hsa-miR-4668-3p	hsa-mir-4668	-
hsa-miR-4669	hsa-mir-4669	-
hsa-miR-4670-3p	hsa-mir-4670	-
hsa-miR-4670-5p	hsa-mir-4670	-
hsa-miR-4671-5p	hsa-mir-4671	-
hsa-miR-4671-3p	hsa-mir-4671	-
hsa-miR-4672	hsa-mir-4672	mir-4672
hsa-miR-4673	hsa-mir-4673	-
hsa-miR-4674	hsa-mir-4674	-
hsa-miR-4675	hsa-mir-4675	-
hsa-miR-4676-3p	hsa-mir-4676	-
hsa-miR-4676-5p	hsa-mir-4676	-
hsa-miR-4677-5p	hsa-mir-4677	mir-4677
hsa-miR-4677-3p	hsa-mir-4677	mir-4677
hsa-miR-4678	hsa-mir-4678	-
hsa-miR-4679	hsa-mir-4679-1;hsa-mir-4679-2	mir-4679
hsa-miR-4679	hsa-mir-4679-1;hsa-mir-4679-2	mir-4679
hsa-miR-4680-3p	hsa-mir-4680	mir-4680
hsa-miR-4680-5p	hsa-mir-4680	mir-4680
hsa-miR-4681	hsa-mir-4681	-
hsa-miR-4682	hsa-mir-4682	-
hsa-miR-4683	hsa-mir-4683	-
hsa-miR-4684-3p	hsa-mir-4684	-
hsa-miR-4684-5p	hsa-mir-4684	-
hsa-miR-4685-3p	hsa-mir-4685	-
hsa-miR-4685-5p	hsa-mir-4685	-
hsa-miR-4686	hsa-mir-4686	-
hsa-miR-4687-3p	hsa-mir-4687	-
hsa-miR-4687-5p	hsa-mir-4687	-
hsa-miR-4688	hsa-mir-4688	-
hsa-miR-4689	hsa-mir-4689	-
hsa-miR-4690-5p	hsa-mir-4690	-
hsa-miR-4690-3p	hsa-mir-4690	-
hsa-miR-4691-3p	hsa-mir-4691	-
hsa-miR-4691-5p	hsa-mir-4691	-
hsa-miR-4692	hsa-mir-4692	-
hsa-miR-4693-3p	hsa-mir-4693	-
hsa-miR-4693-5p	hsa-mir-4693	-
hsa-miR-4694-3p	hsa-mir-4694	-
hsa-miR-4694-5p	hsa-mir-4694	-
hsa-miR-4695-5p	hsa-mir-4695	-
hsa-miR-4695-3p	hsa-mir-4695	-
hsa-miR-4696	hsa-mir-4696	-
hsa-miR-4697-3p	hsa-mir-4697	-
hsa-miR-4697-5p	hsa-mir-4697	-
hsa-miR-4698	hsa-mir-4698	-
hsa-miR-4699-3p	hsa-mir-4699	-
hsa-miR-4699-5p	hsa-mir-4699	-
hsa-miR-4700-5p	hsa-mir-4700	-
hsa-miR-4700-3p	hsa-mir-4700	-
hsa-miR-4701-5p	hsa-mir-4701	-
hsa-miR-4701-3p	hsa-mir-4701	-
hsa-miR-4703-3p	hsa-mir-4703	mir-4703
hsa-miR-4703-5p	hsa-mir-4703	mir-4703
hsa-miR-4704-3p	hsa-mir-4704	-
hsa-miR-4704-5p	hsa-mir-4704	-
hsa-miR-4705	hsa-mir-4705	-
hsa-miR-4706	hsa-mir-4706	-
hsa-miR-4707-5p	hsa-mir-4707	-
hsa-miR-4707-3p	hsa-mir-4707	-
hsa-miR-4708-3p	hsa-mir-4708	-
hsa-miR-4708-5p	hsa-mir-4708	-
hsa-miR-4709-5p	hsa-mir-4709	-
hsa-miR-4709-3p	hsa-mir-4709	-
hsa-miR-4710	hsa-mir-4710	-
hsa-miR-4711-5p	hsa-mir-4711	-
hsa-miR-4711-3p	hsa-mir-4711	-
hsa-miR-4712-3p	hsa-mir-4712	-
hsa-miR-4712-5p	hsa-mir-4712	-
hsa-miR-4713-5p	hsa-mir-4713	-
hsa-miR-4713-3p	hsa-mir-4713	-
hsa-miR-4714-5p	hsa-mir-4714	-
hsa-miR-4714-3p	hsa-mir-4714	-
hsa-miR-4715-3p	hsa-mir-4715	-
hsa-miR-4715-5p	hsa-mir-4715	-
hsa-miR-4716-3p	hsa-mir-4716	mir-4716
hsa-miR-4716-5p	hsa-mir-4716	mir-4716
hsa-miR-4717-3p	hsa-mir-4717	-
hsa-miR-4717-5p	hsa-mir-4717	-
hsa-miR-4718	hsa-mir-4718	-
hsa-miR-4719	hsa-mir-4719	-
hsa-miR-4720-5p	hsa-mir-4720	-
hsa-miR-4720-3p	hsa-mir-4720	-
hsa-miR-4721	hsa-mir-4721	-
hsa-miR-4722-5p	hsa-mir-4722	-
hsa-miR-4722-3p	hsa-mir-4722	-
hsa-miR-4723-5p	hsa-mir-4723	-
hsa-miR-4723-3p	hsa-mir-4723	-
hsa-miR-4724-5p	hsa-mir-4724	-
hsa-miR-4724-3p	hsa-mir-4724	-
hsa-miR-4725-3p	hsa-mir-4725	-
hsa-miR-4725-5p	hsa-mir-4725	-
hsa-miR-4726-5p	hsa-mir-4726	-
hsa-miR-4726-3p	hsa-mir-4726	-
hsa-miR-4727-5p	hsa-mir-4727	-
hsa-miR-4727-3p	hsa-mir-4727	-
hsa-miR-4728-5p	hsa-mir-4728	-
hsa-miR-4728-3p	hsa-mir-4728	-
hsa-miR-4729	hsa-mir-4729	-
hsa-miR-4730	hsa-mir-4730	-
hsa-miR-4731-5p	hsa-mir-4731	-
hsa-miR-4731-3p	hsa-mir-4731	-
hsa-miR-4732-5p	hsa-mir-4732	-
hsa-miR-4732-3p	hsa-mir-4732	-
hsa-miR-4733-5p	hsa-mir-4733	-
hsa-miR-4733-3p	hsa-mir-4733	-
hsa-miR-4734	hsa-mir-4734	-
hsa-miR-4735-5p	hsa-mir-4735	-
hsa-miR-4735-3p	hsa-mir-4735	-
hsa-miR-4736	hsa-mir-4736	-
hsa-miR-4737	hsa-mir-4737	-
hsa-miR-4738-3p	hsa-mir-4738	mir-4738
hsa-miR-4738-5p	hsa-mir-4738	mir-4738
hsa-miR-4739	hsa-mir-4739	-
hsa-miR-4740-5p	hsa-mir-4740	-
hsa-miR-4740-3p	hsa-mir-4740	-
hsa-miR-4741	hsa-mir-4741	-
hsa-miR-4742-3p	hsa-mir-4742	mir-4742
hsa-miR-4742-5p	hsa-mir-4742	mir-4742
hsa-miR-4743-3p	hsa-mir-4743	mir-4743
hsa-miR-4743-5p	hsa-mir-4743	mir-4743
hsa-miR-4744	hsa-mir-4744	-
hsa-miR-4745-3p	hsa-mir-4745	-
hsa-miR-4745-5p	hsa-mir-4745	-
hsa-miR-4746-3p	hsa-mir-4746	-
hsa-miR-4746-5p	hsa-mir-4746	-
hsa-miR-4747-5p	hsa-mir-4747	-
hsa-miR-4747-3p	hsa-mir-4747	-
hsa-miR-4748	hsa-mir-4748	-
hsa-miR-4749-3p	hsa-mir-4749	-
hsa-miR-4749-5p	hsa-mir-4749	-
hsa-miR-4750-3p	hsa-mir-4750	-
hsa-miR-4750-5p	hsa-mir-4750	-
hsa-miR-4751	hsa-mir-4751	-
hsa-miR-4752	hsa-mir-4752	-
hsa-miR-4753-5p	hsa-mir-4753	-
hsa-miR-4753-3p	hsa-mir-4753	-
hsa-miR-4754	hsa-mir-4754	-
hsa-miR-4755-5p	hsa-mir-4755	-
hsa-miR-4755-3p	hsa-mir-4755	-
hsa-miR-4756-5p	hsa-mir-4756	-
hsa-miR-4756-3p	hsa-mir-4756	-
hsa-miR-4757-3p	hsa-mir-4757	-
hsa-miR-4757-5p	hsa-mir-4757	-
hsa-miR-4758-3p	hsa-mir-4758	-
hsa-miR-4758-5p	hsa-mir-4758	-
hsa-miR-4759	hsa-mir-4759	-
hsa-miR-4760-5p	hsa-mir-4760	-
hsa-miR-4760-3p	hsa-mir-4760	-
hsa-miR-4761-5p	hsa-mir-4761	-
hsa-miR-4761-3p	hsa-mir-4761	-
hsa-miR-4762-5p	hsa-mir-4762	-
hsa-miR-4762-3p	hsa-mir-4762	-
hsa-miR-4763-5p	hsa-mir-4763	-
hsa-miR-4763-3p	hsa-mir-4763	-
hsa-miR-4764-3p	hsa-mir-4764	-
hsa-miR-4764-5p	hsa-mir-4764	-
hsa-miR-4765	hsa-mir-4765	-
hsa-miR-4766-3p	hsa-mir-4766	mir-4766
hsa-miR-4766-5p	hsa-mir-4766	mir-4766
hsa-miR-4767	hsa-mir-4767	-
hsa-miR-4768-5p	hsa-mir-4768	-
hsa-miR-4768-3p	hsa-mir-4768	-
hsa-miR-4769-3p	hsa-mir-4769	-
hsa-miR-4769-5p	hsa-mir-4769	-
hsa-miR-4770	hsa-mir-4770	-
hsa-miR-4771	hsa-mir-4771-1;hsa-mir-4771-2	mir-4771
hsa-miR-4771	hsa-mir-4771-1;hsa-mir-4771-2	mir-4771
hsa-miR-4772-5p	hsa-mir-4772	-
hsa-miR-4772-3p	hsa-mir-4772	-
hsa-miR-4773	hsa-mir-4773-1;hsa-mir-4773-2	mir-4773
hsa-miR-4773	hsa-mir-4773-1;hsa-mir-4773-2	mir-4773
hsa-miR-4774-3p	hsa-mir-4774	mir-4774
hsa-miR-4774-5p	hsa-mir-4774	mir-4774
hsa-miR-4775	hsa-mir-4775	-
hsa-miR-4776-5p	hsa-mir-4776-1;hsa-mir-4776-2	mir-4776
hsa-miR-4776-3p	hsa-mir-4776-1;hsa-mir-4776-2	mir-4776
hsa-miR-4776-5p	hsa-mir-4776-1;hsa-mir-4776-2	mir-4776
hsa-miR-4776-3p	hsa-mir-4776-1;hsa-mir-4776-2	mir-4776
hsa-miR-4777-3p	hsa-mir-4777	-
hsa-miR-4777-5p	hsa-mir-4777	-
hsa-miR-4778-3p	hsa-mir-4778	-
hsa-miR-4778-5p	hsa-mir-4778	-
hsa-miR-4779	hsa-mir-4779	-
hsa-miR-4780	hsa-mir-4780	-
hsa-miR-4781-5p	hsa-mir-4781	-
hsa-miR-4781-3p	hsa-mir-4781	-
hsa-miR-4782-3p	hsa-mir-4782	mir-4782
hsa-miR-4782-5p	hsa-mir-4782	mir-4782
hsa-miR-4783-5p	hsa-mir-4783	-
hsa-miR-4783-3p	hsa-mir-4783	-
hsa-miR-4784	hsa-mir-4784	-
hsa-miR-4785	hsa-mir-4785	-
hsa-miR-4786-5p	hsa-mir-4786	-
hsa-miR-4786-3p	hsa-mir-4786	-
hsa-miR-4787-5p	hsa-mir-4787	-
hsa-miR-4787-3p	hsa-mir-4787	-
hsa-miR-4788	hsa-mir-4788	mir-4788
hsa-miR-4789-5p	hsa-mir-4789	-
hsa-miR-4789-3p	hsa-mir-4789	-
hsa-miR-4790-5p	hsa-mir-4790	-
hsa-miR-4790-3p	hsa-mir-4790	-
hsa-miR-4791	hsa-mir-4791	mir-4791
hsa-miR-4792	hsa-mir-4792	-
hsa-miR-4793-5p	hsa-mir-4793	-
hsa-miR-4793-3p	hsa-mir-4793	-
hsa-miR-4794	hsa-mir-4794	-
hsa-miR-4795-5p	hsa-mir-4795	-
hsa-miR-4795-3p	hsa-mir-4795	-
hsa-miR-4796-3p	hsa-mir-4796	mir-4796
hsa-miR-4796-5p	hsa-mir-4796	mir-4796
hsa-miR-4797-3p	hsa-mir-4797	-
hsa-miR-4797-5p	hsa-mir-4797	-
hsa-miR-4798-5p	hsa-mir-4798	mir-4798
hsa-miR-4798-3p	hsa-mir-4798	mir-4798
hsa-miR-4799-5p	hsa-mir-4799	-
hsa-miR-4799-3p	hsa-mir-4799	-
hsa-miR-4800-5p	hsa-mir-4800	-
hsa-miR-4800-3p	hsa-mir-4800	-
hsa-miR-4801	hsa-mir-4801	-
hsa-miR-4802-5p	hsa-mir-4802	-
hsa-miR-4802-3p	hsa-mir-4802	-
hsa-miR-4803	hsa-mir-4803	mir-4803
hsa-miR-4804-3p	hsa-mir-4804	-
hsa-miR-4804-5p	hsa-mir-4804	-
hsa-miR-483-3p	hsa-mir-483	mir-483
hsa-miR-483-5p	hsa-mir-483	mir-483
hsa-miR-484	hsa-mir-484	mir-484
hsa-miR-485-5p	hsa-mir-485	mir-485
hsa-miR-485-3p	hsa-mir-485	mir-485
hsa-miR-486-5p	hsa-mir-486-1;hsa-mir-486-2	mir-486
hsa-miR-486-3p	hsa-mir-486-1;hsa-mir-486-2	mir-486
hsa-miR-486-5p	hsa-mir-486-1;hsa-mir-486-2	mir-486
hsa-miR-486-3p	hsa-mir-486-1;hsa-mir-486-2	mir-486
hsa-miR-487a-5p	hsa-mir-487a	mir-154
hsa-miR-487a-3p	hsa-mir-487a	mir-154
hsa-miR-487b-5p	hsa-mir-487b	mir-154
hsa-miR-487b-3p	hsa-mir-487b	mir-154
hsa-miR-488-3p	hsa-mir-488	mir-488
hsa-miR-488-5p	hsa-mir-488	mir-488
hsa-miR-489-3p	hsa-mir-489	mir-489
hsa-miR-489-5p	hsa-mir-489	mir-489
hsa-miR-490-5p	hsa-mir-490	mir-490
hsa-miR-490-3p	hsa-mir-490	mir-490
hsa-miR-491-3p	hsa-mir-491	mir-491
hsa-miR-491-5p	hsa-mir-491	mir-491
hsa-miR-492	hsa-mir-492	mir-492
hsa-miR-493-3p	hsa-mir-493	mir-493
hsa-miR-493-5p	hsa-mir-493	mir-493
hsa-miR-494-5p	hsa-mir-494	mir-154
hsa-miR-494-3p	hsa-mir-494	mir-154
hsa-miR-495-5p	hsa-mir-495	mir-329
hsa-miR-495-3p	hsa-mir-495	mir-329
hsa-miR-496	hsa-mir-496	mir-154
hsa-miR-497-3p	hsa-mir-497	mir-497
hsa-miR-497-5p	hsa-mir-497	mir-497
hsa-miR-498	hsa-mir-498	mir-498
hsa-miR-4999-5p	hsa-mir-4999	-
hsa-miR-4999-3p	hsa-mir-4999	-
hsa-miR-499a-5p	hsa-mir-499a	mir-499
hsa-miR-499a-3p	hsa-mir-499a	mir-499
hsa-miR-499b-3p	hsa-mir-499b	-
hsa-miR-499b-5p	hsa-mir-499b	-
hsa-miR-5000-5p	hsa-mir-5000	-
hsa-miR-5000-3p	hsa-mir-5000	-
hsa-miR-5001-3p	hsa-mir-5001	-
hsa-miR-5001-5p	hsa-mir-5001	-
hsa-miR-5002-3p	hsa-mir-5002	-
hsa-miR-5002-5p	hsa-mir-5002	-
hsa-miR-5003-3p	hsa-mir-5003	-
hsa-miR-5003-5p	hsa-mir-5003	-
hsa-miR-5004-3p	hsa-mir-5004	-
hsa-miR-5004-5p	hsa-mir-5004	-
hsa-miR-5006-5p	hsa-mir-5006	-
hsa-miR-5006-3p	hsa-mir-5006	-
hsa-miR-5007-5p	hsa-mir-5007	-
hsa-miR-5007-3p	hsa-mir-5007	-
hsa-miR-5008-3p	hsa-mir-5008	-
hsa-miR-5008-5p	hsa-mir-5008	-
hsa-miR-5009-5p	hsa-mir-5009	-
hsa-miR-5009-3p	hsa-mir-5009	-
hsa-miR-500a-3p	hsa-mir-500a	mir-500
hsa-miR-500a-5p	hsa-mir-500a	mir-500
hsa-miR-500b-5p	hsa-mir-500b	mir-500
hsa-miR-500b-3p	hsa-mir-500b	mir-500
hsa-miR-500a-5p	hsa-mir-500a	mir-500
hsa-miR-500b-5p	hsa-mir-500b	mir-500
hsa-miR-501-5p	hsa-mir-501	mir-500
hsa-miR-501-3p	hsa-mir-501	mir-500
hsa-miR-5010-5p	hsa-mir-5010	-
hsa-miR-5010-3p	hsa-mir-5010	-
hsa-miR-5011-5p	hsa-mir-5011	-
hsa-miR-5011-3p	hsa-mir-5011	-
hsa-miR-502-3p	hsa-mir-502	mir-500
hsa-miR-502-5p	hsa-mir-502	mir-500
hsa-miR-503-3p	hsa-mir-503	mir-503
hsa-miR-503-5p	hsa-mir-503	mir-503
hsa-miR-504-3p	hsa-mir-504	mir-504
hsa-miR-504-5p	hsa-mir-504	mir-504
hsa-miR-5047	hsa-mir-5047	-
hsa-miR-505-3p	hsa-mir-505	mir-505
hsa-miR-505-5p	hsa-mir-505	mir-505
hsa-miR-506-5p	hsa-mir-506	mir-506
hsa-miR-506-3p	hsa-mir-506	mir-506
hsa-miR-507	hsa-mir-507	mir-506
hsa-miR-508-3p	hsa-mir-508	mir-506
hsa-miR-508-5p	hsa-mir-508	mir-506
hsa-miR-5087	hsa-mir-5087	-
hsa-miR-5088-5p	hsa-mir-5088	-
hsa-miR-5088-3p	hsa-mir-5088	-
hsa-miR-5089-3p	hsa-mir-5089	-
hsa-miR-5089-5p	hsa-mir-5089	-
hsa-miR-509-3p	hsa-mir-509-1;hsa-mir-509-2;hsa-mir-509-3	mir-506
hsa-miR-509-5p	hsa-mir-509-1;hsa-mir-509-2	mir-506
hsa-miR-509-3p	hsa-mir-509-1;hsa-mir-509-2;hsa-mir-509-3	mir-506
hsa-miR-509-5p	hsa-mir-509-1;hsa-mir-509-2	mir-506
hsa-miR-509-3p	hsa-mir-509-1;hsa-mir-509-2;hsa-mir-509-3	mir-506
hsa-miR-509-3-5p	hsa-mir-509-3	mir-506
hsa-miR-5090	hsa-mir-5090	-
hsa-miR-5091	hsa-mir-5091	-
hsa-miR-5092	hsa-mir-5092	-
hsa-miR-5093	hsa-mir-5093	-
hsa-miR-5094	hsa-mir-5094	-
hsa-miR-5095	hsa-mir-5095	-
hsa-miR-5096	hsa-mir-5096	-
hsa-miR-510-3p	hsa-mir-510	mir-506
hsa-miR-510-5p	hsa-mir-510	mir-506
hsa-miR-5100	hsa-mir-5100	-
hsa-miR-511-5p	hsa-mir-511	mir-506
hsa-miR-511-3p	hsa-mir-511	mir-506
hsa-miR-512-3p	hsa-mir-512-1;hsa-mir-512-2	mir-506
hsa-miR-512-5p	hsa-mir-512-1;hsa-mir-512-2	mir-506
hsa-miR-512-3p	hsa-mir-512-1;hsa-mir-512-2	mir-506
hsa-miR-512-5p	hsa-mir-512-1;hsa-mir-512-2	mir-506
hsa-miR-513a-5p	hsa-mir-513a-1;hsa-mir-513a-2	mir-506
hsa-miR-513a-3p	hsa-mir-513a-1;hsa-mir-513a-2	mir-506
hsa-miR-513a-5p	hsa-mir-513a-1;hsa-mir-513a-2	mir-506
hsa-miR-513a-3p	hsa-mir-513a-1;hsa-mir-513a-2	mir-506
hsa-miR-513b-5p	hsa-mir-513b	mir-506
hsa-miR-513b-3p	hsa-mir-513b	mir-506
hsa-miR-513c-3p	hsa-mir-513c	mir-506
hsa-miR-513c-5p	hsa-mir-513c	mir-506
hsa-miR-514a-5p	hsa-mir-514a-1;hsa-mir-514a-2;hsa-mir-514a-3	mir-506
hsa-miR-514a-3p	hsa-mir-514a-1;hsa-mir-514a-2;hsa-mir-514a-3	mir-506
hsa-miR-514a-5p	hsa-mir-514a-1;hsa-mir-514a-2;hsa-mir-514a-3	mir-506
hsa-miR-514a-3p	hsa-mir-514a-1;hsa-mir-514a-2;hsa-mir-514a-3	mir-506
hsa-miR-514a-5p	hsa-mir-514a-1;hsa-mir-514a-2;hsa-mir-514a-3	mir-506
hsa-miR-514a-3p	hsa-mir-514a-1;hsa-mir-514a-2;hsa-mir-514a-3	mir-506
hsa-miR-514b-5p	hsa-mir-514b	mir-506
hsa-miR-514b-3p	hsa-mir-514b	mir-506
hsa-miR-515-3p	hsa-mir-515-1;hsa-mir-515-2	mir-515
hsa-miR-515-5p	hsa-mir-515-1;hsa-mir-515-2	mir-515
hsa-miR-515-3p	hsa-mir-515-1;hsa-mir-515-2	mir-515
hsa-miR-515-5p	hsa-mir-515-1;hsa-mir-515-2	mir-515
hsa-miR-516a-5p	hsa-mir-516a-1;hsa-mir-516a-2	mir-515
hsa-miR-516b-3p	hsa-mir-516b-2;hsa-mir-516b-1	mir-515
hsa-miR-516a-3p	hsa-mir-516a-1;hsa-mir-516a-2	mir-515
hsa-miR-516a-5p	hsa-mir-516a-1;hsa-mir-516a-2	mir-515
hsa-miR-516b-3p	hsa-mir-516b-2;hsa-mir-516b-1	mir-515
hsa-miR-516a-3p	hsa-mir-516a-1;hsa-mir-516a-2	mir-515
hsa-miR-516b-5p	hsa-mir-516b-2;hsa-mir-516b-1	mir-515
hsa-miR-516b-3p	hsa-mir-516b-2;hsa-mir-516b-1	mir-515
hsa-miR-516a-3p	hsa-mir-516a-1;hsa-mir-516a-2	mir-515
hsa-miR-516b-5p	hsa-mir-516b-2;hsa-mir-516b-1	mir-515
hsa-miR-516b-3p	hsa-mir-516b-2;hsa-mir-516b-1	mir-515
hsa-miR-516a-3p	hsa-mir-516a-1;hsa-mir-516a-2	mir-515
hsa-miR-517-5p	hsa-mir-517a;hsa-mir-517b;hsa-mir-517c	mir-515
hsa-miR-517b-3p	hsa-mir-517b	mir-515
hsa-miR-517a-3p	hsa-mir-517a	mir-515
hsa-miR-517-5p	hsa-mir-517a;hsa-mir-517b;hsa-mir-517c	mir-515
hsa-miR-517b-3p	hsa-mir-517b	mir-515
hsa-miR-517a-3p	hsa-mir-517a	mir-515
hsa-miR-517c-3p	hsa-mir-517c	mir-515
hsa-miR-517-5p	hsa-mir-517a;hsa-mir-517b;hsa-mir-517c	mir-515
hsa-miR-5186	hsa-mir-5186	-
hsa-miR-5187-3p	hsa-mir-5187	-
hsa-miR-5187-5p	hsa-mir-5187	-
hsa-miR-5188	hsa-mir-5188	-
hsa-miR-5189-3p	hsa-mir-5189	-
hsa-miR-5189-5p	hsa-mir-5189	-
hsa-miR-518a-3p	hsa-mir-518a-1;hsa-mir-518a-2	mir-515
hsa-miR-518a-5p	hsa-mir-518a-1;hsa-mir-518a-2	mir-515
hsa-miR-527	hsa-mir-527	mir-515
hsa-miR-518a-3p	hsa-mir-518a-1;hsa-mir-518a-2	mir-515
hsa-miR-518a-5p	hsa-mir-518a-1;hsa-mir-518a-2	mir-515
hsa-miR-527	hsa-mir-527	mir-515
hsa-miR-518b	hsa-mir-518b	mir-515
hsa-miR-518c-5p	hsa-mir-518c	mir-515
hsa-miR-518c-3p	hsa-mir-518c	mir-515
hsa-miR-526a	hsa-mir-526a-1;hsa-mir-526a-2	mir-515
hsa-miR-518d-5p	hsa-mir-518d	mir-515
hsa-miR-518d-3p	hsa-mir-518d	mir-515
hsa-miR-520c-5p	hsa-mir-520c	mir-515
hsa-miR-519b-5p	hsa-mir-519b	mir-515
hsa-miR-519c-5p	hsa-mir-519c	mir-515
hsa-miR-519a-5p	hsa-mir-519a-1	mir-515
hsa-miR-523-5p	hsa-mir-523	mir-515
hsa-miR-522-5p	hsa-mir-522	mir-515
hsa-miR-518e-3p	hsa-mir-518e	mir-515
hsa-miR-518e-5p	hsa-mir-518e	mir-515
hsa-miR-518f-3p	hsa-mir-518f	mir-515
hsa-miR-518f-5p	hsa-mir-518f	mir-515
hsa-miR-5190	hsa-mir-5190	-
hsa-miR-5191	hsa-mir-5191	-
hsa-miR-5192	hsa-mir-5192	-
hsa-miR-5193	hsa-mir-5193	-
hsa-miR-5194	hsa-mir-5194	-
hsa-miR-5195-5p	hsa-mir-5195	-
hsa-miR-5195-3p	hsa-mir-5195	-
hsa-miR-5196-3p	hsa-mir-5196	-
hsa-miR-5196-5p	hsa-mir-5196	-
hsa-miR-5197-3p	hsa-mir-5197	-
hsa-miR-5197-5p	hsa-mir-5197	-
hsa-miR-519b-5p	hsa-mir-519b	mir-515
hsa-miR-519c-5p	hsa-mir-519c	mir-515
hsa-miR-519a-5p	hsa-mir-519a-1	mir-515
hsa-miR-523-5p	hsa-mir-523	mir-515
hsa-miR-522-5p	hsa-mir-522	mir-515
hsa-miR-519a-3p	hsa-mir-519a-1;hsa-mir-519a-2	mir-515
hsa-miR-518e-5p	hsa-mir-518e	mir-515
hsa-miR-519a-3p	hsa-mir-519a-1;hsa-mir-519a-2	mir-515
hsa-miR-519b-3p	hsa-mir-519b	mir-515
hsa-miR-519b-5p	hsa-mir-519b	mir-515
hsa-miR-519c-5p	hsa-mir-519c	mir-515
hsa-miR-519a-5p	hsa-mir-519a-1	mir-515
hsa-miR-523-5p	hsa-mir-523	mir-515
hsa-miR-522-5p	hsa-mir-522	mir-515
hsa-miR-518e-5p	hsa-mir-518e	mir-515
hsa-miR-519b-5p	hsa-mir-519b	mir-515
hsa-miR-519c-5p	hsa-mir-519c	mir-515
hsa-miR-519a-5p	hsa-mir-519a-1	mir-515
hsa-miR-523-5p	hsa-mir-523	mir-515
hsa-miR-522-5p	hsa-mir-522	mir-515
hsa-miR-519c-3p	hsa-mir-519c	mir-515
hsa-miR-518e-5p	hsa-mir-518e	mir-515
hsa-miR-519d-3p	hsa-mir-519d	mir-515
hsa-miR-519d-5p	hsa-mir-519d	mir-515
hsa-miR-519e-5p	hsa-mir-519e	mir-515
hsa-miR-519e-3p	hsa-mir-519e	mir-515
hsa-miR-520a-5p	hsa-mir-520a	mir-515
hsa-miR-520a-3p	hsa-mir-520a	mir-515
hsa-miR-520b	hsa-mir-520b	mir-515
hsa-miR-520c-3p	hsa-mir-520c	mir-515
hsa-miR-526a	hsa-mir-526a-1;hsa-mir-526a-2	mir-515
hsa-miR-518d-5p	hsa-mir-518d	mir-515
hsa-miR-520f-3p	hsa-mir-520f	mir-515
hsa-miR-520b	hsa-mir-520b	mir-515
hsa-miR-520c-5p	hsa-mir-520c	mir-515
hsa-miR-520d-5p	hsa-mir-520d	mir-515
hsa-miR-520d-3p	hsa-mir-520d	mir-515
hsa-miR-520e	hsa-mir-520e	mir-515
hsa-miR-520f-5p	hsa-mir-520f	mir-515
hsa-miR-520f-3p	hsa-mir-520f	mir-515
hsa-miR-520g-3p	hsa-mir-520g	mir-515
hsa-miR-520g-5p	hsa-mir-520g	mir-515
hsa-miR-520h	hsa-mir-520h	mir-515
hsa-miR-520g-5p	hsa-mir-520g	mir-515
hsa-miR-520h	hsa-mir-520h	mir-515
hsa-miR-521	hsa-mir-521-2;hsa-mir-521-1	mir-515
hsa-miR-521	hsa-mir-521-2;hsa-mir-521-1	mir-515
hsa-miR-519b-5p	hsa-mir-519b	mir-515
hsa-miR-519c-5p	hsa-mir-519c	mir-515
hsa-miR-522-3p	hsa-mir-522	mir-515
hsa-miR-519a-5p	hsa-mir-519a-1	mir-515
hsa-miR-523-5p	hsa-mir-523	mir-515
hsa-miR-522-5p	hsa-mir-522	mir-515
hsa-miR-518e-5p	hsa-mir-518e	mir-515
hsa-miR-519b-5p	hsa-mir-519b	mir-515
hsa-miR-519c-5p	hsa-mir-519c	mir-515
hsa-miR-519a-5p	hsa-mir-519a-1	mir-515
hsa-miR-523-5p	hsa-mir-523	mir-515
hsa-miR-522-5p	hsa-mir-522	mir-515
hsa-miR-518e-5p	hsa-mir-518e	mir-515
hsa-miR-523-3p	hsa-mir-523	mir-515
hsa-miR-524-5p	hsa-mir-524	mir-515
hsa-miR-524-3p	hsa-mir-524	mir-515
hsa-miR-525-5p	hsa-mir-525	mir-515
hsa-miR-525-3p	hsa-mir-525	mir-515
hsa-miR-526a	hsa-mir-526a-1;hsa-mir-526a-2	mir-515
hsa-miR-518d-5p	hsa-mir-518d	mir-515
hsa-miR-520c-5p	hsa-mir-520c	mir-515
hsa-miR-526a	hsa-mir-526a-1;hsa-mir-526a-2	mir-515
hsa-miR-518d-5p	hsa-mir-518d	mir-515
hsa-miR-520c-5p	hsa-mir-520c	mir-515
hsa-miR-526b-3p	hsa-mir-526b	mir-515
hsa-miR-526b-5p	hsa-mir-526b	mir-515
hsa-miR-518a-5p	hsa-mir-518a-1;hsa-mir-518a-2	mir-515
hsa-miR-527	hsa-mir-527	mir-515
hsa-miR-532-5p	hsa-mir-532	mir-188
hsa-miR-532-3p	hsa-mir-532	mir-188
hsa-miR-539-3p	hsa-mir-539	mir-154
hsa-miR-539-5p	hsa-mir-539	mir-154
hsa-miR-541-5p	hsa-mir-541	mir-541
hsa-miR-541-3p	hsa-mir-541	mir-541
hsa-miR-542-3p	hsa-mir-542	mir-542
hsa-miR-542-5p	hsa-mir-542	mir-542
hsa-miR-543	hsa-mir-543	mir-329
hsa-miR-544a	hsa-mir-544a	mir-544
hsa-miR-544b	hsa-mir-544b	mir-544
hsa-miR-545-3p	hsa-mir-545	mir-95
hsa-miR-545-5p	hsa-mir-545	mir-95
hsa-miR-548a-3p	hsa-mir-548a-1;hsa-mir-548a-2;hsa-mir-548a-3	mir-548
hsa-miR-548a-3p	hsa-mir-548a-1;hsa-mir-548a-2;hsa-mir-548a-3	mir-548
hsa-miR-548a-3p	hsa-mir-548a-1;hsa-mir-548a-2;hsa-mir-548a-3	mir-548
hsa-miR-548a-5p	hsa-mir-548a-3	mir-548
hsa-miR-548aa	hsa-mir-548aa-1;hsa-mir-548aa-2	mir-548
hsa-miR-548t-3p	hsa-mir-548t	mir-548
hsa-miR-548ap-3p	hsa-mir-548ap	mir-548
hsa-miR-548aa	hsa-mir-548aa-1;hsa-mir-548aa-2	mir-548
hsa-miR-548t-3p	hsa-mir-548t	mir-548
hsa-miR-548ap-3p	hsa-mir-548ap	mir-548
hsa-miR-548ab	hsa-mir-548ab	mir-548
hsa-miR-548ac	hsa-mir-548ac	mir-548
hsa-miR-548ad-5p	hsa-mir-548ad	mir-548
hsa-miR-548ae-5p	hsa-mir-548ae-2	mir-548
hsa-miR-548ad-3p	hsa-mir-548ad	mir-548
hsa-miR-548ae-3p	hsa-mir-548ae-1;hsa-mir-548ae-2	mir-548
hsa-miR-548ad-5p	hsa-mir-548ad	mir-548
hsa-miR-548ae-5p	hsa-mir-548ae-2	mir-548
hsa-miR-548ae-3p	hsa-mir-548ae-1;hsa-mir-548ae-2	mir-548
hsa-miR-548ag	hsa-mir-548ag-1;hsa-mir-548ag-2	mir-548
hsa-miR-548ag	hsa-mir-548ag-1;hsa-mir-548ag-2	mir-548
hsa-miR-548av-3p	hsa-mir-548av	mir-548
hsa-miR-548ah-3p	hsa-mir-548ah	mir-548
hsa-miR-548ah-5p	hsa-mir-548ah	mir-548
hsa-miR-570-5p	hsa-mir-570	mir-548
hsa-miR-548ai	hsa-mir-548ai	mir-548
hsa-miR-548aj-3p	hsa-mir-548aj-1;hsa-mir-548aj-2	mir-548
hsa-miR-548g-5p	hsa-mir-548g	mir-548
hsa-miR-548ar-5p	hsa-mir-548ar	mir-548
hsa-miR-548aj-5p	hsa-mir-548aj-2	mir-548
hsa-miR-548x-5p	hsa-mir-548x	mir-548
hsa-miR-548aj-3p	hsa-mir-548aj-1;hsa-mir-548aj-2	mir-548
hsa-miR-548ak	hsa-mir-548ak	mir-548
hsa-miR-548al	hsa-mir-548al	mir-548
hsa-miR-548am-5p	hsa-mir-548am	mir-548
hsa-miR-548am-3p	hsa-mir-548am	mir-548
hsa-miR-548au-5p	hsa-mir-548au	mir-548
hsa-miR-548o-5p	hsa-mir-548o-2	mir-548
hsa-miR-548c-5p	hsa-mir-548c	mir-548
hsa-miR-548an	hsa-mir-548an	mir-548
hsa-miR-548ao-3p	hsa-mir-548ao	mir-548
hsa-miR-548ao-5p	hsa-mir-548ao	mir-548
hsa-miR-548ap-3p	hsa-mir-548ap	mir-548
hsa-miR-548ap-5p	hsa-mir-548ap	mir-548
hsa-miR-548aq-5p	hsa-mir-548aq	mir-548
hsa-miR-548aq-3p	hsa-mir-548aq	mir-548
hsa-miR-548ar-3p	hsa-mir-548ar	mir-548
hsa-miR-548ar-5p	hsa-mir-548ar	mir-548
hsa-miR-548as-3p	hsa-mir-548as	mir-548
hsa-miR-548as-5p	hsa-mir-548as	mir-548
hsa-miR-548at-3p	hsa-mir-548at	mir-548
hsa-miR-548at-5p	hsa-mir-548at	mir-548
hsa-miR-548au-5p	hsa-mir-548au	mir-548
hsa-miR-548au-3p	hsa-mir-548au	mir-548
hsa-miR-548av-3p	hsa-mir-548av	mir-548
hsa-miR-548av-5p	hsa-mir-548av	mir-548
hsa-miR-548aw	hsa-mir-548aw	mir-548
hsa-miR-548ax	hsa-mir-548ax	mir-548
hsa-miR-548ay-5p	hsa-mir-548ay	mir-548
hsa-miR-548ad-5p	hsa-mir-548ad	mir-548
hsa-miR-548ae-5p	hsa-mir-548ae-2	mir-548
hsa-miR-548ay-3p	hsa-mir-548ay	mir-548
hsa-miR-548az-5p	hsa-mir-548az	mir-548
hsa-miR-548az-3p	hsa-mir-548az	mir-548
hsa-miR-548b-5p	hsa-mir-548b	mir-548
hsa-miR-548b-3p	hsa-mir-548b	mir-548
hsa-miR-548ba	hsa-mir-548ba	mir-548
hsa-miR-548bb-3p	hsa-mir-548bb	mir-548
hsa-miR-548bb-5p	hsa-mir-548bb	mir-548
hsa-miR-548c-3p	hsa-mir-548c	mir-548
hsa-miR-548am-5p	hsa-mir-548am	mir-548
hsa-miR-548au-5p	hsa-mir-548au	mir-548
hsa-miR-548o-5p	hsa-mir-548o-2	mir-548
hsa-miR-548c-5p	hsa-mir-548c	mir-548
hsa-miR-548d-5p	hsa-mir-548d-1;hsa-mir-548d-2	mir-548
hsa-miR-548ay-5p	hsa-mir-548ay	mir-548
hsa-miR-548ad-5p	hsa-mir-548ad	mir-548
hsa-miR-548ae-5p	hsa-mir-548ae-2	mir-548
hsa-miR-548d-3p	hsa-mir-548d-1;hsa-mir-548d-2	mir-548
hsa-miR-548d-5p	hsa-mir-548d-1;hsa-mir-548d-2	mir-548
hsa-miR-548ay-5p	hsa-mir-548ay	mir-548
hsa-miR-548ad-5p	hsa-mir-548ad	mir-548
hsa-miR-548ae-5p	hsa-mir-548ae-2	mir-548
hsa-miR-548d-3p	hsa-mir-548d-1;hsa-mir-548d-2	mir-548
hsa-miR-548e-3p	hsa-mir-548e	mir-548
hsa-miR-548e-5p	hsa-mir-548e	mir-548
hsa-miR-548f-3p	hsa-mir-548f-1;hsa-mir-548f-2;hsa-mir-548f-3;hsa-mir-548f-4;hsa-mir-548f-5	mir-548
hsa-miR-548f-5p	hsa-mir-548f-1	mir-548
hsa-miR-548f-3p	hsa-mir-548f-1;hsa-mir-548f-2;hsa-mir-548f-3;hsa-mir-548f-4;hsa-mir-548f-5	mir-548
hsa-miR-548f-3p	hsa-mir-548f-1;hsa-mir-548f-2;hsa-mir-548f-3;hsa-mir-548f-4;hsa-mir-548f-5	mir-548
hsa-miR-548f-3p	hsa-mir-548f-1;hsa-mir-548f-2;hsa-mir-548f-3;hsa-mir-548f-4;hsa-mir-548f-5	mir-548
hsa-miR-548f-3p	hsa-mir-548f-1;hsa-mir-548f-2;hsa-mir-548f-3;hsa-mir-548f-4;hsa-mir-548f-5	mir-548
hsa-miR-548g-3p	hsa-mir-548g	mir-548
hsa-miR-548g-5p	hsa-mir-548g	mir-548
hsa-miR-548ar-5p	hsa-mir-548ar	mir-548
hsa-miR-548g-3p	hsa-mir-548g	mir-548
hsa-miR-548aj-5p	hsa-mir-548aj-2	mir-548
hsa-miR-548x-5p	hsa-mir-548x	mir-548
hsa-miR-548h-5p	hsa-mir-548h-1;hsa-mir-548h-2;hsa-mir-548h-3;hsa-mir-548h-4;hsa-mir-548h-5	mir-548
hsa-miR-548h-5p	hsa-mir-548h-1;hsa-mir-548h-2;hsa-mir-548h-3;hsa-mir-548h-4;hsa-mir-548h-5	mir-548
hsa-miR-548aq-3p	hsa-mir-548aq	mir-548
hsa-miR-548h-5p	hsa-mir-548h-1;hsa-mir-548h-2;hsa-mir-548h-3;hsa-mir-548h-4;hsa-mir-548h-5	mir-548
hsa-miR-548h-3p	hsa-mir-548h-4	mir-548
hsa-miR-548z	hsa-mir-548z	mir-548
hsa-miR-548h-5p	hsa-mir-548h-1;hsa-mir-548h-2;hsa-mir-548h-3;hsa-mir-548h-4;hsa-mir-548h-5	mir-548
hsa-miR-548h-5p	hsa-mir-548h-1;hsa-mir-548h-2;hsa-mir-548h-3;hsa-mir-548h-4;hsa-mir-548h-5	mir-548
hsa-miR-548i	hsa-mir-548i-1;hsa-mir-548i-2;hsa-mir-548i-3;hsa-mir-548i-4	mir-548
hsa-miR-548i	hsa-mir-548i-1;hsa-mir-548i-2;hsa-mir-548i-3;hsa-mir-548i-4	mir-548
hsa-miR-548i	hsa-mir-548i-1;hsa-mir-548i-2;hsa-mir-548i-3;hsa-mir-548i-4	mir-548
hsa-miR-548i	hsa-mir-548i-1;hsa-mir-548i-2;hsa-mir-548i-3;hsa-mir-548i-4	mir-548
hsa-miR-548j-5p	hsa-mir-548j	mir-548
hsa-miR-548j-3p	hsa-mir-548j	mir-548
hsa-miR-548ap-5p	hsa-mir-548ap	mir-548
hsa-miR-548k	hsa-mir-548k	mir-548
hsa-miR-548av-5p	hsa-mir-548av	mir-548
hsa-miR-548l	hsa-mir-548l	mir-548
hsa-miR-548m	hsa-mir-548m	mir-548
hsa-miR-548n	hsa-mir-548n	mir-548
hsa-miR-548o-3p	hsa-mir-548o;hsa-mir-548o-2	-
hsa-miR-548av-3p	hsa-mir-548av	mir-548
[truncated: 949 more rows]
