# Supplementary material for: Use of miRNA Sequencing to Reveal Hub miRNAs and the Effect of miR-582-3p/SMAD2 in the Progression of Hepatocellular Carcinoma
Source: Front Genet. 2022 Mar 21;13:819553. doi: 10.3389/fgene.2022.819553 (PMC8977860; doi:10.3389/fgene.2022.819553)
Supplement: Supplementary file 2 [file DataSheet1.zip › supplemental material/supplemental material 5.xlsx]

## Sheet: GSE31384_sample
Acc	survival time	status (1-death,0-survival)
GSM778319	7	1
GSM778320	15	0
GSM778321	18	0
GSM778322	19	0
GSM778323	4	1
GSM778324	16	0
GSM778325	16	0
GSM778326	16	0
GSM778327	15	0
GSM778328	5	1
GSM778329	15	0
GSM778330	15	0
GSM778331	15	0
GSM778332	15	0
GSM778333	14	0
GSM778334	15	0
GSM778335	75	0
GSM778336	15	0
GSM778337	15	0
GSM778338	34	1
GSM778339	25	1
GSM778340	80	0
GSM778341	25	1
GSM778342	11	1
GSM778343	52	1
GSM778344	38	1
GSM778345	76	0
GSM778346	70	0
GSM778347	24	1
GSM778348	7	1
GSM778349	3	1
GSM778350	15	1
GSM778351	43	1
GSM778352	68	0
GSM778353	8	1
GSM778354	34	1
GSM778355	19	1
GSM778356	73	0
GSM778357	55	0
GSM778358	4	1
GSM778359	20	1
GSM778360	16	1
GSM778361	8	1
GSM778362	24	1
GSM778363	51	1
GSM778364	71	0
GSM778365	45	1
GSM778366	5	1
GSM778367	1	1
GSM778368	8	1
GSM778369	46	0
GSM778370	54	0
GSM778371	10	1
GSM778372	12	1
GSM778373	13	1
GSM778374	31	1
GSM778375	67	0
GSM778376	35	1
GSM778377	37	0
GSM778378	5	1
GSM778379	3	1
GSM778380	19	1
GSM778381	6	1
GSM778382	59	0
GSM778383	58	0
GSM778384	56	0
GSM778385	55	0
GSM778386	54	0
GSM778387	54	0
GSM778388	27	1
GSM778389	54	0
GSM778390	34	1
GSM778391	54	0
GSM778392	32	1
GSM778393	18	1
GSM778394	53	0
GSM778395	53	0
GSM778396	55	0
GSM778397	52	0
GSM778398	44	0
GSM778399	51	0
GSM778400	51	0
GSM778401	51	0
GSM778402	50	0
GSM778403	50	0
GSM778404	50	0
GSM778405	45	0
GSM778406	15	1
GSM778407	21	1
GSM778408	44	0
GSM778409	5	1
GSM778410	51	0
GSM778411	48	0
GSM778412	24	1
GSM778413	48	0
GSM778414	3	1
GSM778415	17	1
GSM778416	46	0
GSM778417	45	0
GSM778418	45	0
GSM778419	40	0
GSM778420	39	0
GSM778421	40	0
GSM778422	46	0
GSM778423	46	0
GSM778424	44	0
GSM778425	38	1
GSM778426	8	1
GSM778427	10	1
GSM778428	44	0
GSM778429	44	0
GSM778430	10	1
GSM778431	46	0
GSM778432	46	0
GSM778433	12	1
GSM778434	12	1
GSM778435	13	1
GSM778436	43	0
GSM778437	43	0
GSM778438	45	0
GSM778439	44	0
GSM778440	43	0
GSM778441	44	0
GSM778442	45	0
GSM778443	2	1
GSM778444	42	0
GSM778445	9	1
GSM778446	42	0
GSM778447	39	1
GSM778448	6	1
GSM778449	38	0
GSM778450	43	0
GSM778451	43	0
GSM778452	33	1
GSM778453	42	0
GSM778454	42	0
GSM778455	22	1
GSM778456	16	1
GSM778457	1	1
GSM778458	39	0
GSM778459	4	1
GSM778460	18	0
GSM778461	39	0
GSM778462	41	0
GSM778463	40	0
GSM778464	17	0
GSM778465	40	0
GSM778466	28	1
GSM778467	21	1
GSM778468	76	1
GSM778469	81	0
GSM778470	70	0
GSM778471	70	1
GSM778472	13	1
GSM778473	36	1
GSM778474	28	1
GSM778475	6	1
GSM778476	17	0
GSM778477	12	1
GSM778478	5	1
GSM778479	11	1
GSM778480	19	0
GSM778481	17	0
GSM778482	17	0
GSM778483	19	0
GSM778484	17	0
